# Supplementary material for: Ethyl 6-(4-chloro­phen­yl)-4-(4-methoxy­phen­yl)-2-oxocyclo­hex-3-ene-1-carboxyl­ate
Source: Acta Crystallogr Sect E Struct Rep Online. 2009 May 7;65(Pt 6):o1235. doi: 10.1107/S1600536809016237 (PMC2969664; doi:10.1107/S1600536809016237)
Supplement: Supplementary file 1 [file e-65-o1235-sup1.cif]

##############################################################################
###                                                                        ###
###        Electronic paper (Acta Crystallographica Section E)             ###
###                                                                        ###
##############################################################################
#                                                                            #
# This CIF contains the data in a paper accepted for publication in Acta     #
# Crystallographica Section E. It conforms to the requirements of Notes      #
# for Authors for Section E, and has been peer reviewed under the auspices   #
# of the IUCr Commission on Journals.                                        #
#                                                                            #
# Full details of the Crystallographic Information File format               #
# are given in the paper "The Crystallographic Information File (CIF):       #
# a New Standard Archive File for Crystallography" by S. R. Hall, F. H.      #
# Allen and I. D. Brown [Acta Cryst. (1991), A47, 655-685].                  #
#                                                                            #
# The current version of the core CIF dictionary is obtainable from          #
# ftp://ftp.iucr.org/pub/cif_core.dic. The current version number is 2.4.    #
#                                                                            #
# Software is freely available for graphical display of the structure(s) in  #
# this CIF.  For information consult the CIF home page http://www.iucr.org/  #
# cif/home.html                                                              #
#                                                                            #
# This file may be used for bona fide research purposes within the           #
# scientific community so long as proper attribution is given to the journal # 
# article from which it was obtained.                                        #
#                                                                            #
##############################################################################
                                             
data_global
_audit_creation_method     'form.cif (version 2.0)'
_journal_data_validation_number     ?
_journal_date_recd_electronic     2009-04-27
_journal_date_accepted     2009-04-30
_journal_name_full     'Acta Crystallographica, Section E'
_journal_year     2009
_journal_volume     65
_journal_issue      6
_journal_page_first     o1235
_journal_page_last     o1235
_journal_paper_category     QO
_journal_coeditor_code     TK2440
_publ_contact_author_name     'Prof. Fun Hoong Kun'
_publ_contact_author_address
;
      X-ray Crystallography Unit
      School of Physics
      Universiti Sains Malaysia
      11800 USM, Penang
      MALAYSIA
;
_publ_contact_author_email     'hkfun@usm.my'
_publ_contact_author_fax     '604 6579150'
_publ_contact_author_phone     '604 6533652'
_publ_section_title
;
Ethyl 6-(4-chlorophenyl)-4-(4-methoxyphenyl)-2-oxocyclohex-3-ene-1-carboxylate
;
loop_
    _publ_author_name
    _publ_author_footnote
    _publ_author_address
    'Hoong-Kun Fun'
;
Thomson Reuters ResearcherID: A-3561-2009.
;
;
      X-ray Crystallography Unit
      School of Physics
      Universiti Sains Malaysia
      11800 USM, Penang
      Malaysia
;
    'Samuel Robinson Jebas'
;
Thomson Reuters ResearcherID: A-5473-2009.
      Permanent address:
      Department of Physics,
      Karunya University,
      Karunya Nagar,
      Coimbatore 641 114,
      India.
;
;
      X-ray Crystallography Unit
      School of Physics
      Universiti Sains Malaysia
      11800 USM, Penang
      Malaysia
;
    'Girish, K. S.' .
;
      Department of Studies in Chemistry,
      Mangalore University,
      Mangalagangotri,
      Mangalore 574 199,
      India
;
    'Balakrishna Kalluraya' .
;
      Department of Studies in Chemistry,
      Mangalore University,
      Mangalagangotri,
      Mangalore 574 199,
      India
;
data_I
_audit_creation_method     SHELXL-97
_chemical_name_systematic
;
Ethyl 6-(4-chlorophenyl)-4-(4-methoxyphenyl)-2-oxocyclohex-3-ene-1-carboxylate
;
_chemical_name_common     ?
_chemical_formula_moiety     'C22 H21 Cl O4'
_chemical_formula_sum     'C22 H21 Cl O4'
_chemical_formula_iupac     'C22 H21 Cl O4'
_chemical_formula_weight     384.84
_chemical_melting_point     ?
_symmetry_cell_setting     'Monoclinic'
_symmetry_space_group_name_H-M     'P 21/c'
_symmetry_space_group_name_Hall     '-P 2ybc'
loop_
    _symmetry_equiv_pos_as_xyz
    'x, y, z'
    '-x, y+1/2, -z+1/2'
    '-x, -y, -z'
    'x, -y-1/2, z-1/2'
_cell_length_a     11.9729(3)
_cell_length_b     8.1713(2)
_cell_length_c     39.2033(8)
_cell_angle_alpha     90
_cell_angle_beta     98.9900(10)
_cell_angle_gamma     90
_cell_volume     3788.31(15)
_cell_formula_units_Z     8
_cell_measurement_reflns_used     9875
_cell_measurement_theta_min     2.71
_cell_measurement_theta_max     33.02
_cell_measurement_temperature     100.0
_exptl_crystal_description     'plate'
_exptl_crystal_colour     'colourless'
_exptl_crystal_size_max     0.57
_exptl_crystal_size_mid     0.40
_exptl_crystal_size_min     0.17
_exptl_crystal_density_diffrn     1.349
_exptl_crystal_density_meas     ?
_exptl_crystal_density_method     'not measured'
_exptl_crystal_F_000     1616
_exptl_absorpt_coefficient_mu     0.227
_exptl_absorpt_correction_type     multi-scan
_exptl_absorpt_process_details     '(SADABS; Bruker, 2005)'
_exptl_absorpt_correction_T_min     0.882
_exptl_absorpt_correction_T_max     0.962
_exptl_special_details
;
The crystal was placed in the cold stream of an Oxford Cyrosystems Cobra
open-flow nitrogen cryostat (Cosier & Glazer, 1986) operating at 100.0(1) K.
;
_diffrn_ambient_temperature     100
_diffrn_radiation_type     MoK\a
_diffrn_radiation_wavelength     0.71073
_diffrn_radiation_source     'fine-focus sealed tube'
_diffrn_radiation_monochromator     graphite
_diffrn_measurement_device_type     'Bruker SMART APEXII CCD area-detector'
_diffrn_measurement_method     '\f and \w'
_diffrn_detector_area_resol_mean     .
_diffrn_reflns_number     60118
_diffrn_reflns_av_R_equivalents     0.043
_diffrn_reflns_av_sigmaI/netI     0.040
_diffrn_reflns_theta_min     2.6
_diffrn_reflns_theta_max     33.2
_diffrn_reflns_theta_full     33.2
_diffrn_measured_fraction_theta_max     0.994
_diffrn_measured_fraction_theta_full     0.994
_diffrn_reflns_limit_h_min     -17
_diffrn_reflns_limit_h_max     18
_diffrn_reflns_limit_k_min     -12
_diffrn_reflns_limit_k_max     11
_diffrn_reflns_limit_l_min     -60
_diffrn_reflns_limit_l_max     60
_diffrn_standards_number     0
_diffrn_standards_interval_count     .
_diffrn_standards_interval_time     .
_diffrn_standards_decay_%     ?
_refine_special_details
;
Refinement of <i>F</i>^2^ against ALL reflections. The weighted <i>R</i>-factor
<i>wR</i> and goodness of fit <i>S</i> are based on <i>F</i>^2^, conventional
<i>R</i>-factors <i>R</i> are based on <i>F</i>, with <i>F</i> set to zero for
negative <i>F</i>^2^. The threshold expression of <i>F</i>^2^ >
\s(<i>F</i>^2^) is used only for calculating <i>R</i>-factors(gt) <i>etc</i>.
and is not relevant to the choice of reflections for refinement.
<i>R</i>-factors based on <i>F</i>^2^ are statistically about twice as large
as those based on <i>F</i>, and <i>R</i>- factors based on ALL data will be
even larger.
;
_reflns_number_total     14422
_reflns_number_gt     10971
_reflns_threshold_expression     I>2\s(I)
_refine_ls_structure_factor_coef     Fsqd
_refine_ls_matrix_type     full
_refine_ls_R_factor_all     0.096
_refine_ls_R_factor_gt     0.072
_refine_ls_wR_factor_gt     0.168
_refine_ls_wR_factor_ref     0.180
_refine_ls_goodness_of_fit_ref     1.16
_refine_ls_restrained_S_all     1.16
_refine_ls_number_reflns     14422
_refine_ls_number_parameters     473
_refine_ls_number_restraints     0
_refine_ls_hydrogen_treatment     constr
_refine_ls_weighting_scheme     calc
_refine_ls_weighting_details
          'calc w=1/[\s^2^(Fo^2^)+(0.064P)^2^+2.9459P] where P=(Fo^2^+2Fc^2^)/3'
_atom_sites_solution_hydrogens     geom
_atom_sites_solution_primary     direct
_atom_sites_solution_secondary     difmap
_refine_ls_shift/su_max     ?
_refine_ls_shift/su_max_lt     0.002
_refine_ls_shift/su_mean     0.000
_refine_diff_density_max     1.03
_refine_diff_density_min     -0.96
_refine_ls_extinction_method     none
_refine_ls_extinction_coef     ?
loop_
    _atom_type_symbol
    _atom_type_description
    _atom_type_scat_dispersion_real
    _atom_type_scat_dispersion_imag
    _atom_type_scat_source
    'C' 'C' 0.0033 0.0016
                         'International Tables Vol C Tables 4.2.6.8 and 6.1.1.4'
    'H' 'H' 0.0000 0.0000
                         'International Tables Vol C Tables 4.2.6.8 and 6.1.1.4'
    'O' 'O' 0.0106 0.0060
                         'International Tables Vol C Tables 4.2.6.8 and 6.1.1.4'
    'Cl' 'Cl' 0.1484 0.1585
                         'International Tables Vol C Tables 4.2.6.8 and 6.1.1.4'
_computing_data_collection     'APEX2 (Bruker, 2005)'
_computing_cell_refinement     'SAINT (Bruker, 2005)'
_computing_data_reduction     'SAINT (Bruker, 2005)'
_computing_structure_solution     'SHELXTL (Sheldrick, 2008)'
_computing_structure_refinement     'SHELXTL (Sheldrick, 2008)'
_computing_molecular_graphics     'SHELXTL (Sheldrick, 2008)'
_computing_publication_material
;
SHELXTL (Sheldrick, 2008) and PLATON (Spek, 2009)
;
loop_
    _atom_site_type_symbol
    _atom_site_label
    _atom_site_fract_x
    _atom_site_fract_y
    _atom_site_fract_z
    _atom_site_U_iso_or_equiv
    _atom_site_adp_type
    _atom_site_calc_flag
    _atom_site_refinement_flags
    _atom_site_occupancy
    _atom_site_disorder_assembly
    _atom_site_disorder_group
    Cl Cl1A 0.76330(4) 0.14248(6) 0.969549(11) 0.02789(11) Uani d . 1 . .
    O O1A 0.45467(10) 0.75170(17) 0.66944(3) 0.0223(2) Uani d . 1 . .
    O O2A 0.94698(12) 1.01249(18) 0.84718(3) 0.0291(3) Uani d . 1 . .
    O O3A 1.04004(14) 0.7270(2) 0.89626(4) 0.0409(4) Uani d . 1 . .
    O O4A 0.92250(12) 0.85217(18) 0.92726(3) 0.0284(3) Uani d . 1 . .
    C C1A 0.56825(14) 0.6458(2) 0.75979(4) 0.0203(3) Uani d . 1 . .
    H H1 0.5517 0.5806 0.7778 0.024 Uiso calc R 1 . .
    C C2A 0.49553(14) 0.6428(2) 0.72817(4) 0.0202(3) Uani d . 1 . .
    H H2 0.4320 0.5758 0.7252 0.024 Uiso calc R 1 . .
    C C3A 0.51899(13) 0.7407(2) 0.70113(4) 0.0179(3) Uani d . 1 . .
    C C4A 0.61617(15) 0.8382(2) 0.70575(4) 0.0204(3) Uani d . 1 . .
    H H3 0.6326 0.9031 0.6877 0.024 Uiso calc R 1 . .
    C C5A 0.68769(15) 0.8387(2) 0.73694(4) 0.0199(3) Uani d . 1 . .
    H H4 0.7525 0.9031 0.7395 0.024 Uiso calc R 1 . .
    C C6A 0.66492(13) 0.7440(2) 0.76511(4) 0.0169(3) Uani d . 1 . .
    C C7A 0.73704(14) 0.7533(2) 0.79924(4) 0.0177(3) Uani d . 1 . .
    C C8A 0.81593(15) 0.8723(2) 0.80671(4) 0.0205(3) Uani d . 1 . .
    H H5 0.8307 0.9400 0.7889 0.025 Uiso calc R 1 . .
    C C9A 0.87892(15) 0.9002(2) 0.84112(4) 0.0220(3) Uani d . 1 . .
    C C10A 0.84923(15) 0.7906(2) 0.86985(4) 0.0220(3) Uani d . 1 . .
    H H10A 0.7841 0.8370 0.8788 0.026 Uiso calc R 1 . .
    C C11A 0.81864(15) 0.6186(2) 0.85548(4) 0.0216(3) Uani d . 1 . .
    H H11A 0.8830 0.5787 0.8452 0.026 Uiso calc R 1 . .
    C C12A 0.71788(14) 0.6307(2) 0.82654(4) 0.0190(3) Uani d . 1 . .
    H H12A 0.7036 0.5240 0.8159 0.023 Uiso calc R 1 . .
    H H12B 0.6513 0.6621 0.8363 0.023 Uiso calc R 1 . .
    C C13A 0.80016(15) 0.4985(2) 0.88364(4) 0.0218(3) Uani d . 1 . .
    C C14A 0.87730(15) 0.3722(2) 0.89192(4) 0.0228(3) Uani d . 1 . .
    H H14A 0.9380 0.3619 0.8799 0.027 Uiso calc R 1 . .
    C C15A 0.86513(15) 0.2608(2) 0.91800(4) 0.0227(3) Uani d . 1 . .
    H H15A 0.9168 0.1760 0.9232 0.027 Uiso calc R 1 . .
    C C16A 0.77543(15) 0.2776(2) 0.93598(4) 0.0211(3) Uani d . 1 . .
    C C17A 0.69563(16) 0.4008(3) 0.92803(5) 0.0268(4) Uani d . 1 . .
    H H17A 0.6348 0.4100 0.9400 0.032 Uiso calc R 1 . .
    C C18A 0.70848(17) 0.5101(3) 0.90174(5) 0.0274(4) Uani d . 1 . .
    H H18A 0.6552 0.5925 0.8961 0.033 Uiso calc R 1 . .
    C C19A 0.94980(17) 0.7852(2) 0.89875(5) 0.0250(3) Uani d . 1 . .
    C C20A 1.0027(2) 0.8377(3) 0.95884(5) 0.0350(3) Uani d . 1 . .
    H H20A 1.0111 0.9422 0.9707 0.042 Uiso calc R 1 . .
    H H20B 1.0760 0.8047 0.9536 0.042 Uiso calc R 1 . .
    C C21A 0.9589(2) 0.7117(3) 0.98119(5) 0.0350(3) Uani d . 1 . .
    H H21A 1.0087 0.7043 1.0028 0.052 Uiso calc R 1 . .
    H H21B 0.9551 0.6074 0.9698 0.052 Uiso calc R 1 . .
    H H21C 0.8847 0.7426 0.9853 0.052 Uiso calc R 1 . .
    C C22A 0.35991(15) 0.6440(3) 0.66210(5) 0.0261(4) Uani d . 1 . .
    H H22A 0.3232 0.6610 0.6388 0.039 Uiso calc R 1 . .
    H H22B 0.3075 0.6660 0.6777 0.039 Uiso calc R 1 . .
    H H22C 0.3853 0.5326 0.6648 0.039 Uiso calc R 1 . .
    Cl Cl1B 0.23527(5) 1.53507(8) 0.970110(14) 0.04101(15) Uani d . 1 . .
    O O1B -0.03768(10) 0.91313(17) 0.67571(3) 0.0228(3) Uani d . 1 . .
    O O2B 0.45811(13) 0.65728(19) 0.85379(4) 0.0322(3) Uani d . 1 . .
    O O3B 0.55166(14) 0.9617(3) 0.89936(5) 0.0459(4) Uani d . 1 . .
    O O4B 0.45395(15) 0.8167(2) 0.93271(4) 0.0410(3) Uani d . 1 . .
    C C1B 0.07581(14) 1.0158(2) 0.76615(4) 0.0208(3) Uani d . 1 . .
    H H6 0.0588 1.0796 0.7843 0.025 Uiso calc R 1 . .
    C C2B 0.00365(14) 1.0205(2) 0.73455(4) 0.0213(3) Uani d . 1 . .
    H H7 -0.0596 1.0881 0.7317 0.026 Uiso calc R 1 . .
    C C3B 0.02715(14) 0.9233(2) 0.70740(4) 0.0183(3) Uani d . 1 . .
    C C4B 0.12421(14) 0.8254(2) 0.71188(4) 0.0200(3) Uani d . 1 . .
    H H8 0.1404 0.7607 0.6938 0.024 Uiso calc R 1 . .
    C C5B 0.19597(14) 0.8244(2) 0.74301(4) 0.0196(3) Uani d . 1 . .
    H H9 0.2610 0.7606 0.7454 0.023 Uiso calc R 1 . .
    C C6B 0.17279(13) 0.9183(2) 0.77137(4) 0.0171(3) Uani d . 1 . .
    C C7B 0.24481(13) 0.9098(2) 0.80548(4) 0.0177(3) Uani d . 1 . .
    C C8B 0.32596(15) 0.7943(2) 0.81310(4) 0.0211(3) Uani d . 1 . .
    H H10 0.3424 0.7277 0.7953 0.025 Uiso calc R 1 . .
    C C9B 0.38899(15) 0.7684(2) 0.84758(5) 0.0233(3) Uani d . 1 . .
    C C10B 0.36130(15) 0.8793(2) 0.87657(4) 0.0230(3) Uani d . 1 . .
    H H10B 0.2999 0.8306 0.8870 0.028 Uiso calc R 1 . .
    C C11B 0.32456(15) 1.0481(2) 0.86175(4) 0.0224(3) Uani d . 1 . .
    H H11B 0.3873 1.0929 0.8514 0.027 Uiso calc R 1 . .
    C C12B 0.22305(14) 1.0301(2) 0.83289(4) 0.0199(3) Uani d . 1 . .
    H H12C 0.1579 0.9941 0.8428 0.024 Uiso calc R 1 . .
    H H12D 0.2052 1.1361 0.8223 0.024 Uiso calc R 1 . .
    C C13B 0.30004(16) 1.1681(2) 0.88921(5) 0.0238(3) Uani d . 1 . .
    C C14B 0.36628(16) 1.3074(2) 0.89537(4) 0.0249(3) Uani d . 1 . .
    H H14B 0.4254 1.3244 0.8830 0.030 Uiso calc R 1 . .
    C C15B 0.34550(17) 1.4219(3) 0.91981(5) 0.0277(4) Uani d . 1 . .
    H H15B 0.3898 1.5156 0.9236 0.033 Uiso calc R 1 . .
    C C16B 0.25847(17) 1.3951(3) 0.93839(5) 0.0284(4) Uani d . 1 . .
    C C17B 0.19055(19) 1.2581(3) 0.93277(6) 0.0389(5) Uani d . 1 . .
    H H17B 0.1315 1.2420 0.9452 0.047 Uiso calc R 1 . .
    C C18B 0.21188(19) 1.1445(3) 0.90817(6) 0.0362(5) Uani d . 1 . .
    H H18B 0.1668 1.0515 0.9043 0.043 Uiso calc R 1 . .
    C C19B 0.46667(17) 0.8930(3) 0.90359(5) 0.0275(4) Uani d . 1 . .
    C C20B 0.5512(2) 0.8290(3) 0.96065(6) 0.0410(3) Uani d . 1 . .
    H H20C 0.6171 0.7776 0.9537 0.049 Uiso calc R 1 . .
    H H20D 0.5688 0.9429 0.9659 0.049 Uiso calc R 1 . .
    C C21B 0.5210(2) 0.7456(3) 0.99117(6) 0.0410(3) Uani d . 1 . .
    H H21D 0.5807 0.7601 1.0104 0.062 Uiso calc R 1 . .
    H H21E 0.5104 0.6310 0.9863 0.062 Uiso calc R 1 . .
    H H21F 0.4523 0.7914 0.9967 0.062 Uiso calc R 1 . .
    C C22B -0.12906(15) 1.0268(3) 0.66798(5) 0.0269(4) Uani d . 1 . .
    H H22D -0.1659 1.0104 0.6447 0.040 Uiso calc R 1 . .
    H H22E -0.1002 1.1364 0.6705 0.040 Uiso calc R 1 . .
    H H22F -0.1824 1.0097 0.6836 0.040 Uiso calc R 1 . .
loop_
    _atom_site_aniso_label
    _atom_site_aniso_U_11
    _atom_site_aniso_U_22
    _atom_site_aniso_U_33
    _atom_site_aniso_U_12
    _atom_site_aniso_U_13
    _atom_site_aniso_U_23
    Cl1A 0.0339(2) 0.0278(2) 0.02181(18) -0.00302(18) 0.00375(15) 0.00647(16)
    O1A 0.0201(6) 0.0265(7) 0.0197(5) -0.0030(5) 0.0011(4) 0.0015(5)
    O2A 0.0337(7) 0.0281(7) 0.0243(6) -0.0102(6) 0.0009(5) -0.0009(5)
    O3A 0.0383(9) 0.0536(11) 0.0294(7) 0.0118(8) 0.0007(6) -0.0097(7)
    O4A 0.0331(7) 0.0305(8) 0.0202(6) 0.0055(6) -0.0002(5) 0.0003(5)
    C1A 0.0223(7) 0.0186(8) 0.0208(7) -0.0019(6) 0.0058(6) 0.0031(6)
    C2A 0.0188(7) 0.0208(8) 0.0218(7) -0.0027(6) 0.0053(5) 0.0007(6)
    C3A 0.0181(7) 0.0171(7) 0.0189(7) 0.0018(6) 0.0042(5) -0.0003(5)
    C4A 0.0238(8) 0.0202(8) 0.0176(7) -0.0035(6) 0.0047(5) 0.0017(6)
    C5A 0.0221(7) 0.0196(8) 0.0187(7) -0.0041(6) 0.0047(5) -0.0004(6)
    C6A 0.0187(7) 0.0151(7) 0.0175(6) 0.0002(5) 0.0047(5) -0.0001(5)
    C7A 0.0194(7) 0.0167(7) 0.0175(6) 0.0029(6) 0.0047(5) 0.0008(5)
    C8A 0.0246(8) 0.0191(8) 0.0182(7) -0.0012(6) 0.0041(6) 0.0015(6)
    C9A 0.0263(8) 0.0206(8) 0.0188(7) -0.0007(6) 0.0030(6) -0.0007(6)
    C10A 0.0254(8) 0.0204(8) 0.0202(7) 0.0028(6) 0.0041(6) -0.0007(6)
    C11A 0.0235(8) 0.0229(9) 0.0187(7) 0.0020(6) 0.0040(6) 0.0011(6)
    C12A 0.0210(7) 0.0171(8) 0.0189(7) 0.0011(6) 0.0035(5) 0.0017(6)
    C13A 0.0236(8) 0.0215(8) 0.0193(7) -0.0003(6) 0.0005(6) 0.0026(6)
    C14A 0.0230(8) 0.0245(9) 0.0209(7) 0.0004(6) 0.0032(6) 0.0017(6)
    C15A 0.0225(8) 0.0221(9) 0.0228(7) 0.0031(6) 0.0015(6) 0.0026(6)
    C16A 0.0251(8) 0.0211(8) 0.0166(6) -0.0017(6) 0.0013(6) 0.0019(6)
    C17A 0.0267(9) 0.0311(10) 0.0237(8) 0.0059(7) 0.0076(6) 0.0046(7)
    C18A 0.0279(9) 0.0282(10) 0.0264(8) 0.0088(7) 0.0054(7) 0.0076(7)
    C19A 0.0312(9) 0.0228(9) 0.0199(7) 0.0003(7) 0.0009(6) 0.0000(6)
    C20A 0.0417(8) 0.0371(9) 0.0238(6) -0.0014(7) -0.0021(5) 0.0038(6)
    C21A 0.0417(8) 0.0371(9) 0.0238(6) -0.0014(7) -0.0021(5) 0.0038(6)
    C22A 0.0185(7) 0.0328(10) 0.0266(8) -0.0043(7) 0.0025(6) -0.0035(7)
    Cl1B 0.0409(3) 0.0450(3) 0.0356(3) 0.0091(2) 0.0014(2) -0.0205(2)
    O1B 0.0202(6) 0.0274(7) 0.0204(5) 0.0026(5) 0.0024(4) 0.0002(5)
    O2B 0.0327(7) 0.0336(8) 0.0290(7) 0.0127(6) 0.0011(5) 0.0021(6)
    O3B 0.0327(8) 0.0601(12) 0.0425(9) -0.0162(8) -0.0013(7) 0.0143(8)
    O4B 0.0416(6) 0.0488(7) 0.0299(5) -0.0111(5) -0.0030(4) 0.0040(5)
    C1B 0.0216(7) 0.0197(8) 0.0218(7) 0.0028(6) 0.0058(6) -0.0030(6)
    C2B 0.0187(7) 0.0230(8) 0.0228(7) 0.0044(6) 0.0055(6) -0.0004(6)
    C3B 0.0190(7) 0.0179(8) 0.0187(7) -0.0015(6) 0.0054(5) 0.0013(5)
    C4B 0.0217(7) 0.0197(8) 0.0197(7) 0.0027(6) 0.0068(5) -0.0009(6)
    C5B 0.0212(7) 0.0182(8) 0.0202(7) 0.0034(6) 0.0059(5) 0.0004(6)
    C6B 0.0182(7) 0.0150(7) 0.0187(6) 0.0006(5) 0.0049(5) -0.0002(5)
    C7B 0.0175(7) 0.0163(7) 0.0203(7) -0.0020(5) 0.0056(5) -0.0009(5)
    C8B 0.0220(7) 0.0203(8) 0.0215(7) 0.0021(6) 0.0044(6) -0.0007(6)
    C9B 0.0217(8) 0.0230(9) 0.0252(8) 0.0004(6) 0.0035(6) 0.0007(6)
    C10B 0.0239(8) 0.0230(9) 0.0222(7) -0.0036(6) 0.0036(6) 0.0003(6)
    C11B 0.0228(8) 0.0219(8) 0.0226(7) -0.0016(6) 0.0045(6) -0.0010(6)
    C12B 0.0199(7) 0.0194(8) 0.0206(7) 0.0003(6) 0.0038(5) -0.0036(6)
    C13B 0.0247(8) 0.0241(9) 0.0220(7) -0.0011(7) 0.0015(6) -0.0041(6)
    C14B 0.0267(8) 0.0275(9) 0.0201(7) -0.0011(7) 0.0022(6) -0.0012(6)
    C15B 0.0313(9) 0.0242(9) 0.0258(8) -0.0026(7) -0.0007(7) -0.0028(7)
    C16B 0.0277(9) 0.0316(10) 0.0243(8) 0.0048(7) -0.0005(7) -0.0104(7)
    C17B 0.0301(10) 0.0517(15) 0.0371(11) -0.0113(10) 0.0124(8) -0.0192(10)
    C18B 0.0352(10) 0.0386(12) 0.0375(10) -0.0153(9) 0.0137(8) -0.0166(9)
    C19B 0.0285(9) 0.0288(10) 0.0238(8) -0.0024(7) -0.0002(7) 0.0012(7)
    C20B 0.0416(6) 0.0488(7) 0.0299(5) -0.0111(5) -0.0030(4) 0.0040(5)
    C21B 0.0416(6) 0.0488(7) 0.0299(5) -0.0111(5) -0.0030(4) 0.0040(5)
    C22B 0.0196(8) 0.0363(11) 0.0250(8) 0.0041(7) 0.0041(6) 0.0058(7)
_geom_special_details
;
All e.s.d.'s (except the e.s.d. in the dihedral angle between two l.s. planes)
are estimated using the full covariance matrix. The cell e.s.d.'s are taken
into account individually in the estimation of e.s.d.'s in distances, angles
and torsion angles; correlations between e.s.d.'s in cell parameters are only
used when they are defined by crystal symmetry. An approximate (isotropic)
treatment of cell e.s.d.'s is used for estimating e.s.d.'s involving l.s.
planes.
;
loop_
    _geom_bond_atom_site_label_1
    _geom_bond_atom_site_label_2
    _geom_bond_site_symmetry_2
    _geom_bond_distance
    _geom_bond_publ_flag
    Cl1A C16A . 1.7412(18) ?
    O1A C3A . 1.358(2) ?
    O1A C22A . 1.429(2) ?
    O2A C9A . 1.226(2) ?
    O3A C19A . 1.198(2) ?
    O4A C19A . 1.330(2) ?
    O4A C20A . 1.448(2) ?
    C1A C6A . 1.397(2) ?
    C1A C2A . 1.399(2) ?
    C1A H1 . 0.9300 ?
    C2A C3A . 1.391(2) ?
    C2A H2 . 0.9300 ?
    C3A C4A . 1.398(2) ?
    C4A C5A . 1.379(2) ?
    C4A H3 . 0.9300 ?
    C5A C6A . 1.410(2) ?
    C5A H4 . 0.9300 ?
    C6A C7A . 1.477(2) ?
    C7A C8A . 1.355(2) ?
    C7A C12A . 1.510(2) ?
    C8A C9A . 1.457(2) ?
    C8A H5 . 0.9300 ?
    C9A C10A . 1.524(2) ?
    C10A C19A . 1.520(3) ?
    C10A C11A . 1.537(3) ?
    C10A H10A . 0.9800 ?
    C11A C13A . 1.519(2) ?
    C11A C12A . 1.525(2) ?
    C11A H11A . 0.9800 ?
    C12A H12A . 0.9700 ?
    C12A H12B . 0.9700 ?
    C13A C14A . 1.389(3) ?
    C13A C18A . 1.400(3) ?
    C14A C15A . 1.394(2) ?
    C14A H14A . 0.9300 ?
    C15A C16A . 1.380(2) ?
    C15A H15A . 0.9300 ?
    C16A C17A . 1.389(3) ?
    C17A C18A . 1.390(3) ?
    C17A H17A . 0.9300 ?
    C18A H18A . 0.9300 ?
    C20A C21A . 1.499(3) ?
    C20A H20A . 0.9700 ?
    C20A H20B . 0.9700 ?
    C21A H21A . 0.9600 ?
    C21A H21B . 0.9600 ?
    C21A H21C . 0.9600 ?
    C22A H22A . 0.9600 ?
    C22A H22B . 0.9600 ?
    C22A H22C . 0.9600 ?
    Cl1B C16B . 1.7435(19) ?
    O1B C3B . 1.361(2) ?
    O1B C22B . 1.431(2) ?
    O2B C9B . 1.227(2) ?
    O3B C19B . 1.196(3) ?
    O4B C19B . 1.331(2) ?
    O4B C20B . 1.472(3) ?
    C1B C2B . 1.396(2) ?
    C1B C6B . 1.397(2) ?
    C1B H6 . 0.9300 ?
    C2B C3B . 1.392(2) ?
    C2B H7 . 0.9300 ?
    C3B C4B . 1.399(2) ?
    C4B C5B . 1.379(2) ?
    C4B H8 . 0.9300 ?
    C5B C6B . 1.413(2) ?
    C5B H9 . 0.9300 ?
    C6B C7B . 1.475(2) ?
    C7B C8B . 1.354(2) ?
    C7B C12B . 1.509(2) ?
    C8B C9B . 1.457(2) ?
    C8B H10 . 0.9300 ?
    C9B C10B . 1.529(3) ?
    C10B C19B . 1.519(3) ?
    C10B C11B . 1.534(3) ?
    C10B H10B . 0.9800 ?
    C11B C13B . 1.518(3) ?
    C11B C12B . 1.533(2) ?
    C11B H11B . 0.9800 ?
    C12B H12C . 0.9700 ?
    C12B H12D . 0.9700 ?
    C13B C14B . 1.387(3) ?
    C13B C18B . 1.396(3) ?
    C14B C15B . 1.389(3) ?
    C14B H14B . 0.9300 ?
    C15B C16B . 1.379(3) ?
    C15B H15B . 0.9300 ?
    C16B C17B . 1.381(3) ?
    C17B C18B . 1.391(3) ?
    C17B H17B . 0.9300 ?
    C18B H18B . 0.9300 ?
    C20B C21B . 1.470(3) ?
    C20B H20C . 0.9700 ?
    C20B H20D . 0.9700 ?
    C21B H21D . 0.9600 ?
    C21B H21E . 0.9600 ?
    C21B H21F . 0.9600 ?
    C22B H22D . 0.9600 ?
    C22B H22E . 0.9600 ?
    C22B H22F . 0.9600 ?
loop_
    _geom_angle_atom_site_label_1
    _geom_angle_atom_site_label_2
    _geom_angle_atom_site_label_3
    _geom_angle_site_symmetry_1
    _geom_angle_site_symmetry_3
    _geom_angle
    _geom_angle_publ_flag
    C3A O1A C22A . . 117.53(14) ?
    C19A O4A C20A . . 117.88(16) ?
    C6A C1A C2A . . 121.93(15) ?
    C6A C1A H1 . . 119.0 ?
    C2A C1A H1 . . 119.0 ?
    C3A C2A C1A . . 119.54(16) ?
    C3A C2A H2 . . 120.2 ?
    C1A C2A H2 . . 120.2 ?
    O1A C3A C2A . . 125.56(15) ?
    O1A C3A C4A . . 114.96(14) ?
    C2A C3A C4A . . 119.47(15) ?
    C5A C4A C3A . . 120.34(15) ?
    C5A C4A H3 . . 119.8 ?
    C3A C4A H3 . . 119.8 ?
    C4A C5A C6A . . 121.60(16) ?
    C4A C5A H4 . . 119.2 ?
    C6A C5A H4 . . 119.2 ?
    C1A C6A C5A . . 117.10(15) ?
    C1A C6A C7A . . 121.23(14) ?
    C5A C6A C7A . . 121.62(15) ?
    C8A C7A C6A . . 121.44(15) ?
    C8A C7A C12A . . 120.09(15) ?
    C6A C7A C12A . . 118.42(14) ?
    C7A C8A C9A . . 123.66(15) ?
    C7A C8A H5 . . 118.2 ?
    C9A C8A H5 . . 118.2 ?
    O2A C9A C8A . . 121.92(16) ?
    O2A C9A C10A . . 121.42(15) ?
    C8A C9A C10A . . 116.49(15) ?
    C19A C10A C9A . . 108.61(15) ?
    C19A C10A C11A . . 111.23(15) ?
    C9A C10A C11A . . 109.63(14) ?
    C19A C10A H10A . . 109.1 ?
    C9A C10A H10A . . 109.1 ?
    C11A C10A H10A . . 109.1 ?
    C13A C11A C12A . . 113.23(15) ?
    C13A C11A C10A . . 112.21(14) ?
    C12A C11A C10A . . 109.22(14) ?
    C13A C11A H11A . . 107.3 ?
    C12A C11A H11A . . 107.3 ?
    C10A C11A H11A . . 107.3 ?
    C7A C12A C11A . . 112.34(14) ?
    C7A C12A H12A . . 109.1 ?
    C11A C12A H12A . . 109.1 ?
    C7A C12A H12B . . 109.1 ?
    C11A C12A H12B . . 109.1 ?
    H12A C12A H12B . . 107.9 ?
    C14A C13A C18A . . 118.50(16) ?
    C14A C13A C11A . . 118.87(16) ?
    C18A C13A C11A . . 122.63(16) ?
    C13A C14A C15A . . 121.00(17) ?
    C13A C14A H14A . . 119.5 ?
    C15A C14A H14A . . 119.5 ?
    C16A C15A C14A . . 119.22(17) ?
    C16A C15A H15A . . 120.4 ?
    C14A C15A H15A . . 120.4 ?
    C15A C16A C17A . . 121.35(16) ?
    C15A C16A Cl1A . . 119.08(14) ?
    C17A C16A Cl1A . . 119.57(14) ?
    C16A C17A C18A . . 118.69(17) ?
    C16A C17A H17A . . 120.7 ?
    C18A C17A H17A . . 120.7 ?
    C17A C18A C13A . . 121.22(17) ?
    C17A C18A H18A . . 119.4 ?
    C13A C18A H18A . . 119.4 ?
    O3A C19A O4A . . 125.08(17) ?
    O3A C19A C10A . . 124.77(17) ?
    O4A C19A C10A . . 110.14(16) ?
    O4A C20A C21A . . 108.05(18) ?
    O4A C20A H20A . . 110.1 ?
    C21A C20A H20A . . 110.1 ?
    O4A C20A H20B . . 110.1 ?
    C21A C20A H20B . . 110.1 ?
    H20A C20A H20B . . 108.4 ?
    C20A C21A H21A . . 109.5 ?
    C20A C21A H21B . . 109.5 ?
    H21A C21A H21B . . 109.5 ?
    C20A C21A H21C . . 109.5 ?
    H21A C21A H21C . . 109.5 ?
    H21B C21A H21C . . 109.5 ?
    O1A C22A H22A . . 109.5 ?
    O1A C22A H22B . . 109.5 ?
    H22A C22A H22B . . 109.5 ?
    O1A C22A H22C . . 109.5 ?
    H22A C22A H22C . . 109.5 ?
    H22B C22A H22C . . 109.5 ?
    C3B O1B C22B . . 117.52(14) ?
    C19B O4B C20B . . 115.04(17) ?
    C2B C1B C6B . . 122.08(15) ?
    C2B C1B H6 . . 119.0 ?
    C6B C1B H6 . . 119.0 ?
    C3B C2B C1B . . 119.46(16) ?
    C3B C2B H7 . . 120.3 ?
    C1B C2B H7 . . 120.3 ?
    O1B C3B C2B . . 125.33(15) ?
    O1B C3B C4B . . 115.09(15) ?
    C2B C3B C4B . . 119.58(15) ?
    C5B C4B C3B . . 120.34(15) ?
    C5B C4B H8 . . 119.8 ?
    C3B C4B H8 . . 119.8 ?
    C4B C5B C6B . . 121.43(15) ?
    C4B C5B H9 . . 119.3 ?
    C6B C5B H9 . . 119.3 ?
    C1B C6B C5B . . 117.08(15) ?
    C1B C6B C7B . . 120.96(14) ?
    C5B C6B C7B . . 121.92(15) ?
    C8B C7B C6B . . 122.04(15) ?
    C8B C7B C12B . . 119.66(15) ?
    C6B C7B C12B . . 118.25(14) ?
    C7B C8B C9B . . 123.75(16) ?
    C7B C8B H10 . . 118.1 ?
    C9B C8B H10 . . 118.1 ?
    O2B C9B C8B . . 121.78(17) ?
    O2B C9B C10B . . 120.58(16) ?
    C8B C9B C10B . . 117.54(16) ?
    C19B C10B C9B . . 107.99(15) ?
    C19B C10B C11B . . 110.80(15) ?
    C9B C10B C11B . . 109.50(14) ?
    C19B C10B H10B . . 109.5 ?
    C9B C10B H10B . . 109.5 ?
    C11B C10B H10B . . 109.5 ?
    C13B C11B C12B . . 111.51(15) ?
    C13B C11B C10B . . 112.82(15) ?
    C12B C11B C10B . . 109.90(15) ?
    C13B C11B H11B . . 107.5 ?
    C12B C11B H11B . . 107.5 ?
    C10B C11B H11B . . 107.5 ?
    C7B C12B C11B . . 112.52(14) ?
    C7B C12B H12C . . 109.1 ?
    C11B C12B H12C . . 109.1 ?
    C7B C12B H12D . . 109.1 ?
    C11B C12B H12D . . 109.1 ?
    H12C C12B H12D . . 107.8 ?
    C14B C13B C18B . . 118.69(17) ?
    C14B C13B C11B . . 119.00(16) ?
    C18B C13B C11B . . 122.30(17) ?
    C13B C14B C15B . . 120.91(18) ?
    C13B C14B H14B . . 119.5 ?
    C15B C14B H14B . . 119.5 ?
    C16B C15B C14B . . 119.28(19) ?
    C16B C15B H15B . . 120.4 ?
    C14B C15B H15B . . 120.4 ?
    C15B C16B C17B . . 121.28(18) ?
    C15B C16B Cl1B . . 119.37(16) ?
    C17B C16B Cl1B . . 119.35(16) ?
    C16B C17B C18B . . 119.0(2) ?
    C16B C17B H17B . . 120.5 ?
    C18B C17B H17B . . 120.5 ?
    C17B C18B C13B . . 120.9(2) ?
    C17B C18B H18B . . 119.6 ?
    C13B C18B H18B . . 119.6 ?
    O3B C19B O4B . . 123.55(18) ?
    O3B C19B C10B . . 124.74(18) ?
    O4B C19B C10B . . 111.70(17) ?
    C21B C20B O4B . . 107.91(19) ?
    C21B C20B H20C . . 110.1 ?
    O4B C20B H20C . . 110.1 ?
    C21B C20B H20D . . 110.1 ?
    O4B C20B H20D . . 110.1 ?
    H20C C20B H20D . . 108.4 ?
    C20B C21B H21D . . 109.5 ?
    C20B C21B H21E . . 109.5 ?
    H21D C21B H21E . . 109.5 ?
    C20B C21B H21F . . 109.5 ?
    H21D C21B H21F . . 109.5 ?
    H21E C21B H21F . . 109.5 ?
    O1B C22B H22D . . 109.5 ?
    O1B C22B H22E . . 109.5 ?
    H22D C22B H22E . . 109.5 ?
    O1B C22B H22F . . 109.5 ?
    H22D C22B H22F . . 109.5 ?
    H22E C22B H22F . . 109.5 ?
loop_
    _geom_torsion_atom_site_label_1
    _geom_torsion_atom_site_label_2
    _geom_torsion_atom_site_label_3
    _geom_torsion_atom_site_label_4
    _geom_torsion_site_symmetry_1
    _geom_torsion_site_symmetry_2
    _geom_torsion_site_symmetry_3
    _geom_torsion_site_symmetry_4
    _geom_torsion
    _geom_torsion_publ_flag
    C6A C1A C2A C3A . . . . -0.4(3) ?
    C22A O1A C3A C2A . . . . -5.5(2) ?
    C22A O1A C3A C4A . . . . 174.43(15) ?
    C1A C2A C3A O1A . . . . -178.75(16) ?
    C1A C2A C3A C4A . . . . 1.3(3) ?
    O1A C3A C4A C5A . . . . 179.41(16) ?
    C2A C3A C4A C5A . . . . -0.6(3) ?
    C3A C4A C5A C6A . . . . -0.9(3) ?
    C2A C1A C6A C5A . . . . -1.0(3) ?
    C2A C1A C6A C7A . . . . 176.27(16) ?
    C4A C5A C6A C1A . . . . 1.7(3) ?
    C4A C5A C6A C7A . . . . -175.58(16) ?
    C1A C6A C7A C8A . . . . -165.71(16) ?
    C5A C6A C7A C8A . . . . 11.5(2) ?
    C1A C6A C7A C12A . . . . 11.8(2) ?
    C5A C6A C7A C12A . . . . -171.04(15) ?
    C6A C7A C8A C9A . . . . 171.75(16) ?
    C12A C7A C8A C9A . . . . -5.7(3) ?
    C7A C8A C9A O2A . . . . -177.50(18) ?
    C7A C8A C9A C10A . . . . -2.1(3) ?
    O2A C9A C10A C19A . . . . -28.0(2) ?
    C8A C9A C10A C19A . . . . 156.65(16) ?
    O2A C9A C10A C11A . . . . -149.68(18) ?
    C8A C9A C10A C11A . . . . 34.9(2) ?
    C19A C10A C11A C13A . . . . 53.8(2) ?
    C9A C10A C11A C13A . . . . 173.98(15) ?
    C19A C10A C11A C12A . . . . -179.76(14) ?
    C9A C10A C11A C12A . . . . -59.61(18) ?
    C8A C7A C12A C11A . . . . -20.7(2) ?
    C6A C7A C12A C11A . . . . 161.77(14) ?
    C13A C11A C12A C7A . . . . 178.76(14) ?
    C10A C11A C12A C7A . . . . 52.94(18) ?
    C12A C11A C13A C14A . . . . 124.12(18) ?
    C10A C11A C13A C14A . . . . -111.67(19) ?
    C12A C11A C13A C18A . . . . -56.1(2) ?
    C10A C11A C13A C18A . . . . 68.1(2) ?
    C18A C13A C14A C15A . . . . -1.0(3) ?
    C11A C13A C14A C15A . . . . 178.80(16) ?
    C13A C14A C15A C16A . . . . -0.6(3) ?
    C14A C15A C16A C17A . . . . 1.6(3) ?
    C14A C15A C16A Cl1A . . . . -177.76(14) ?
    C15A C16A C17A C18A . . . . -1.1(3) ?
    Cl1A C16A C17A C18A . . . . 178.31(16) ?
    C16A C17A C18A C13A . . . . -0.5(3) ?
    C14A C13A C18A C17A . . . . 1.5(3) ?
    C11A C13A C18A C17A . . . . -178.23(18) ?
    C20A O4A C19A O3A . . . . -7.5(3) ?
    C20A O4A C19A C10A . . . . 171.64(17) ?
    C9A C10A C19A O3A . . . . -65.2(3) ?
    C11A C10A C19A O3A . . . . 55.6(3) ?
    C9A C10A C19A O4A . . . . 115.70(17) ?
    C11A C10A C19A O4A . . . . -123.55(17) ?
    C19A O4A C20A C21A . . . . -105.0(2) ?
    C6B C1B C2B C3B . . . . 1.2(3) ?
    C22B O1B C3B C2B . . . . 8.7(2) ?
    C22B O1B C3B C4B . . . . -171.47(15) ?
    C1B C2B C3B O1B . . . . 178.15(16) ?
    C1B C2B C3B C4B . . . . -1.6(3) ?
    O1B C3B C4B C5B . . . . -179.46(16) ?
    C2B C3B C4B C5B . . . . 0.4(3) ?
    C3B C4B C5B C6B . . . . 1.4(3) ?
    C2B C1B C6B C5B . . . . 0.5(3) ?
    C2B C1B C6B C7B . . . . -177.18(16) ?
    C4B C5B C6B C1B . . . . -1.8(3) ?
    C4B C5B C6B C7B . . . . 175.83(16) ?
    C1B C6B C7B C8B . . . . 167.12(17) ?
    C5B C6B C7B C8B . . . . -10.5(3) ?
    C1B C6B C7B C12B . . . . -10.4(2) ?
    C5B C6B C7B C12B . . . . 172.03(15) ?
    C6B C7B C8B C9B . . . . -171.91(16) ?
    C12B C7B C8B C9B . . . . 5.5(3) ?
    C7B C8B C9B O2B . . . . 176.40(18) ?
    C7B C8B C9B C10B . . . . -0.2(3) ?
    O2B C9B C10B C19B . . . . 31.1(2) ?
    C8B C9B C10B C19B . . . . -152.28(17) ?
    O2B C9B C10B C11B . . . . 151.80(18) ?
    C8B C9B C10B C11B . . . . -31.5(2) ?
    C19B C10B C11B C13B . . . . -58.7(2) ?
    C9B C10B C11B C13B . . . . -177.67(15) ?
    C19B C10B C11B C12B . . . . 176.23(14) ?
    C9B C10B C11B C12B . . . . 57.21(18) ?
    C8B C7B C12B C11B . . . . 21.9(2) ?
    C6B C7B C12B C11B . . . . -160.50(15) ?
    C13B C11B C12B C7B . . . . -179.27(15) ?
    C10B C11B C12B C7B . . . . -53.39(19) ?
    C12B C11B C13B C14B . . . . -119.08(18) ?
    C10B C11B C13B C14B . . . . 116.67(19) ?
    C12B C11B C13B C18B . . . . 59.9(2) ?
    C10B C11B C13B C18B . . . . -64.3(2) ?
    C18B C13B C14B C15B . . . . -0.2(3) ?
    C11B C13B C14B C15B . . . . 178.82(17) ?
    C13B C14B C15B C16B . . . . 0.7(3) ?
    C14B C15B C16B C17B . . . . -1.0(3) ?
    C14B C15B C16B Cl1B . . . . 177.82(15) ?
    C15B C16B C17B C18B . . . . 0.9(4) ?
    Cl1B C16B C17B C18B . . . . -178.01(19) ?
    C16B C17B C18B C13B . . . . -0.3(4) ?
    C14B C13B C18B C17B . . . . 0.0(3) ?
    C11B C13B C18B C17B . . . . -179.0(2) ?
    C20B O4B C19B O3B . . . . 2.9(3) ?
    C20B O4B C19B C10B . . . . -178.08(19) ?
    C9B C10B C19B O3B . . . . 68.3(3) ?
    C11B C10B C19B O3B . . . . -51.6(3) ?
    C9B C10B C19B O4B . . . . -110.75(19) ?
    C11B C10B C19B O4B . . . . 129.32(18) ?
    C19B O4B C20B C21B . . . . 177.3(2) ?
loop_
    _geom_hbond_atom_site_label_D
    _geom_hbond_atom_site_label_H
    _geom_hbond_atom_site_label_A
    _geom_hbond_site_symmetry_A
    _geom_hbond_distance_DH
    _geom_hbond_distance_HA
    _geom_hbond_distance_DA
    _geom_hbond_angle_DHA
    C11A H11A O1B 2_646 0.98 2.53 3.492(2) 167
    C11B H11B O1A 2_656 0.98 2.53 3.501(2) 170
    C12A H12B O2B . 0.97 2.51 3.450(2) 162
    C12B H12C O2A 1_455 0.97 2.56 3.441(2) 151
    C15B H15B O4B 1_565 0.93 2.59 3.485(3) 163
    C20B H20D Cl1A 1_565 0.97 2.83 3.585(2) 136
    C22A H22A Cg1 2_656 0.97 2.83 3.666(2) 146
