# Supplementary material for: Ethyl 6-(4-chloro­phen­yl)-4-(4-methoxy­phen­yl)-2-oxocyclo­hex-3-ene-1-carboxyl­ate
Source: Acta Crystallogr Sect E Struct Rep Online. 2009 May 7;65(Pt 6):o1235. doi: 10.1107/S1600536809016237 (PMC2969664; doi:10.1107/S1600536809016237)
Supplement: Supplementary file 2 [file e-65-o1235-Isup2.hkl]

#
# h,k,l, Fc-squared, Fo-squared, sigma(Fo-squared) and status flag
#
data_I
_shelx_title ' pch2_0m in P2(1)/c (100K)'
_shelx_refln_list_code          4
_shelx_F_calc_maximum      425.34
_exptl_crystal_F_000      1616.00
_reflns_d_resolution_high  0.6492
 
loop_
 _symmetry_equiv_pos_as_xyz
 'x, y, z'
 '-x, y+1/2, -z+1/2'
 '-x, -y, -z'
 'x, -y-1/2, z-1/2'
 
_cell_length_a    11.9729
_cell_length_b     8.1713
_cell_length_c    39.2033
_cell_angle_alpha  90.000
_cell_angle_beta   98.990
_cell_angle_gamma  90.000
 
_shelx_F_squared_multiplier     1.000
 
loop_
 _refln_index_h
 _refln_index_k
 _refln_index_l
 _refln_F_squared_calc
 _refln_F_squared_meas
 _refln_F_squared_sigma
 _refln_observed_status
   2   0   0     3462.43     3950.58     94.88 o
   3   0   0     1290.69     1083.22     23.90 o
   4   0   0    20686.14    22088.94    358.37 o
   5   0   0      576.06      578.21     18.76 o
   6   0   0       20.97        6.79      8.09 o
   7   0   0     2262.90     1956.34     51.90 o
   8   0   0       15.14        2.42      8.19 o
   9   0   0     2715.21     2773.55     85.95 o
  10   0   0     3583.31     3427.64    105.29 o
  11   0   0      331.37      272.70     22.95 o
  12   0   0     1175.86     1048.02     43.70 o
  13   0   0      330.67      398.10     30.34 o
  14   0   0      289.19      297.99     53.58 o
  15   0   0       27.41       41.01     18.42 o
  16   0   0      528.68      482.76     38.91 o
  17   0   0      136.25      132.89     56.55 o
  18   0   0        3.85       16.20     21.25 o
   1   1   0      411.15      355.26     14.05 o
   2   1   0      101.20      128.42      8.22 o
   3   1   0       69.45       18.18      5.01 o
   4   1   0     3539.12     3966.36     73.06 o
   5   1   0     1195.77     1147.68     31.92 o
   6   1   0      311.06      368.20     18.73 o
   7   1   0      999.12      874.17     20.71 o
   8   1   0     1823.80     1669.75     34.58 o
   9   1   0     2546.22     2705.85     77.48 o
  10   1   0     1441.16     1304.34     38.17 o
  11   1   0        9.20       12.33     10.45 o
  12   1   0      321.70      348.52     16.44 o
  13   1   0        9.87       11.69      9.64 o
  14   1   0      401.76      335.30     30.53 o
  15   1   0      136.39      125.04     16.39 o
  16   1   0        0.35       -4.44     11.65 o
  17   1   0        6.19        7.95     12.98 o
  18   1   0      399.30      428.94     29.11 o
   0   2   0    12795.92    12340.30    171.49 o
   1   2   0    13206.38    12861.83    178.95 o
   2   2   0     6610.62     5931.56    104.95 o
   3   2   0      962.19      969.57     13.72 o
   4   2   0     1001.85     1388.05     17.05 o
   5   2   0      952.63     1079.14     17.17 o
   6   2   0     1327.94     1277.52     20.03 o
   7   2   0        5.80       -0.43      3.95 o
   8   2   0        0.17        2.10      5.30 o
   9   2   0      228.88      170.72     10.10 o
  10   2   0       87.14       67.86      6.77 o
  11   2   0       43.27       56.87     10.32 o
  12   2   0      235.66      231.55     12.86 o
  13   2   0       51.86       58.20     11.85 o
  14   2   0      134.06      146.16     15.73 o
  15   2   0      140.05       97.46     15.17 o
  16   2   0        0.38       -1.36     12.13 o
  17   2   0      156.99      130.93     18.92 o
   1   3   0       66.40      123.18      5.80 o
   2   3   0       61.67       40.21      3.79 o
   3   3   0     3261.53     3218.00     31.33 o
   4   3   0       23.00       13.79      3.61 o
   5   3   0       19.26       13.53      3.33 o
   6   3   0      130.47      152.02      6.53 o
   7   3   0      499.54      576.85     14.15 o
   8   3   0      137.27      121.11      9.53 o
   9   3   0     1115.47      919.72     21.63 o
  10   3   0      139.59      103.77      9.77 o
  11   3   0       80.99      104.69     10.45 o
  12   3   0      197.51      173.00     12.11 o
  13   3   0      339.38      361.58     15.59 o
  14   3   0        9.43       27.54      9.49 o
  15   3   0       26.68       22.14     10.92 o
  16   3   0      450.98      432.31     20.93 o
  17   3   0      210.38      211.15     17.57 o
   0   4   0      171.91      228.79     13.15 o
   1   4   0      764.36     1045.69     16.21 o
   2   4   0     1678.08     1592.15     18.87 o
   3   4   0        2.16        0.72      2.60 o
   4   4   0      142.36      144.66      6.52 o
   5   4   0        6.88       -3.52      3.70 o
   6   4   0      108.52       84.05      5.90 o
   7   4   0       10.12       -3.03      4.02 o
   8   4   0      199.30      209.12     11.52 o
   9   4   0       12.41        0.90      6.58 o
  10   4   0       36.85       24.19      8.26 o
  11   4   0      363.74      354.68     15.74 o
  12   4   0       48.79       47.60     10.21 o
  13   4   0      102.75       97.04     12.11 o
  14   4   0       21.58       30.18      8.96 o
  15   4   0      752.18      680.15     30.70 o
  16   4   0      164.40      177.56     15.74 o
  17   4   0       93.55       96.24     14.56 o
   1   5   0        2.41        6.92      5.72 o
   2   5   0      365.28      368.10     12.30 o
   3   5   0       27.02        7.57      2.93 o
   4   5   0        2.44        5.03      5.31 o
   5   5   0        5.74       -3.78      3.78 o
   6   5   0      132.52      129.82      8.72 o
   7   5   0      131.52      129.86      9.03 o
   8   5   0     1409.34     1306.88     23.11 o
   9   5   0      970.15      779.12     21.32 o
  10   5   0       11.53        5.00      6.79 o
  11   5   0       37.00       29.46      9.41 o
  12   5   0       40.26       51.34     10.75 o
  13   5   0      100.55       96.72     12.86 o
  14   5   0      334.69      327.12     21.84 o
  15   5   0       86.45      101.58     16.88 o
  16   5   0        9.59       13.72     21.67 o
   0   6   0      606.89      881.23     33.86 o
   1   6   0        5.78       14.50      7.56 o
   2   6   0      142.11      136.57     13.23 o
   3   6   0       13.23        8.80      9.28 o
   4   6   0       41.33       81.62      9.67 o
   5   6   0       83.44       84.56      6.98 o
   6   6   0      470.51      449.57     15.84 o
   7   6   0       92.46       97.28      9.80 o
   8   6   0      129.56       88.73      9.63 o
   9   6   0      393.66      392.39     41.95 o
  10   6   0      728.84      632.03     38.32 o
  11   6   0       12.46       22.26     13.14 o
  12   6   0       94.56      148.08     19.61 o
  13   6   0      497.12      555.19     30.93 o
  14   6   0      715.11      712.88     45.76 o
  15   6   0        7.72       11.35     21.77 o
   1   7   0      120.02      123.71     18.05 o
   2   7   0     1190.78     1108.94     36.21 o
   3   7   0      655.66      621.13     27.52 o
   4   7   0      115.42      121.27     13.16 o
   5   7   0      108.56       76.34      8.52 o
   6   7   0       32.73        8.82      9.46 o
   7   7   0       29.40       41.90      6.62 o
   8   7   0       30.87       33.88     11.79 o
   9   7   0      119.67      126.54     12.62 o
  10   7   0        0.04       16.53     21.39 o
  11   7   0       17.54       41.41     15.09 o
  12   7   0      118.84      124.78     21.95 o
  13   7   0      212.34      185.19     22.89 o
  14   7   0     1006.88      895.56     52.65 o
  15   7   0        5.11       21.02     21.39 o
   0   8   0     3036.15     3497.78    100.83 o
   1   8   0        8.87        2.60     13.77 o
   2   8   0      154.66      173.84     18.19 o
   3   8   0      590.39      498.19     57.48 o
   4   8   0      354.48      345.08     23.96 o
   5   8   0       18.14       20.55     11.57 o
   6   8   0      112.57      125.66     15.28 o
   7   8   0      208.92      198.60     21.32 o
   8   8   0       53.14       25.67      9.75 o
   9   8   0       40.68       52.27     10.90 o
  10   8   0        4.80       30.60     14.48 o
  11   8   0       13.70       20.17     28.18 o
  12   8   0        6.00        0.92     16.93 o
  13   8   0        3.22       21.49     17.43 o
  14   8   0       71.58       25.11     22.32 o
   1   9   0        1.41       -1.86     15.81 o
   2   9   0       27.47       44.46     19.35 o
   3   9   0       87.33       53.21     21.02 o
   4   9   0        1.59       -7.63     16.18 o
   5   9   0        2.19        6.88     17.30 o
   6   9   0      148.19      172.64     26.60 o
   7   9   0      718.18      752.31     45.02 o
   8   9   0       18.08       54.88     20.46 o
   9   9   0      969.95      956.02     48.00 o
  10   9   0      226.80      275.33     48.00 o
  11   9   0       16.58        6.33     28.65 o
  12   9   0      105.20      113.85     39.44 o
   0  10   0      523.27      712.69     46.32 o
   1  10   0      696.84      669.90     44.65 o
   2  10   0       37.08       24.93     19.91 o
   3  10   0       67.29      -13.95     18.42 o
   4  10   0      188.11      158.87     28.83 o
   5  10   0        7.97        0.74     17.49 o
   6  10   0       94.66      139.15     27.72 o
   7  10   0       22.15       49.67     20.65 o
   8  10   0       86.58      100.09     24.18 o
   9  10   0      167.58      217.47     29.02 o
   1  11   0        1.96       -0.19     19.35 o
   2  11   0      534.51      481.08     43.35 o
   3  11   0        0.97        9.67     20.09 o
   4  11   0      189.70      157.20     31.07 o
   5  11   0       44.46       21.39     22.51 o
   6  11   0       20.92       27.35     21.77 o
   7  11   0        3.17       10.79     21.21 o
   8  11   0      126.17      109.76     26.60 o
   0  12   0      212.84      183.99     33.86 o
   1  12   0        9.25       43.16     25.30 o
   2  12   0       64.39       49.11     26.60 o
   3  12   0        8.59       30.51     24.56 o
   4  12   0       11.71       25.86     26.23 o
   5  12   0       12.70       49.48     25.49 o
 -18   1   1        0.21        7.07     14.63 o
 -17   1   1       20.11       23.68     14.04 o
 -16   1   1        5.54       22.22     12.95 o
 -15   1   1      104.69       80.33     14.51 o
 -14   1   1       22.88        9.86     10.38 o
 -13   1   1       55.56       24.30     10.79 o
 -12   1   1        0.92       -6.94      6.94 o
 -11   1   1        0.00       -6.63      6.63 o
 -10   1   1       99.32      102.10     12.58 o
  -9   1   1     1920.34     1838.71     39.08 o
  -8   1   1      348.84      346.63     25.51 o
  -7   1   1      454.35      491.08     24.02 o
  -6   1   1        2.76       -5.05      5.05 o
  -5   1   1      159.97       78.02      8.34 o
  -4   1   1       37.31       58.59      6.80 o
  -3   1   1     3069.20     3012.19     53.11 o
  -2   1   1     7847.05     7842.56    187.15 o
  -1   1   1     8949.32     9671.15    170.02 o
   0   1   1        1.28        4.35      1.22 o
   1   1   1      943.32      900.29     20.52 o
   2   1   1     9787.92     9646.35    165.33 o
   3   1   1    10669.83    11365.02    157.96 o
   4   1   1      368.55      437.72     30.70 o
   5   1   1      110.74       34.04      7.87 o
   6   1   1      281.55      294.84     16.77 o
   7   1   1       13.27       40.72     10.98 o
   8   1   1      606.46      505.87     15.00 o
   9   1   1      432.96      504.36     18.57 o
  10   1   1      135.99      144.96     21.67 o
  11   1   1      251.37      280.13     28.29 o
  12   1   1      181.45      168.55     13.79 o
  13   1   1      490.99      448.43     25.30 o
  14   1   1       69.26       73.45     13.47 o
  15   1   1      178.55      218.74     19.33 o
  16   1   1       22.39       23.03     13.02 o
  17   1   1        8.49        2.93     12.84 o
  18   1   1       73.41       74.63     17.49 o
 -18   2   1       62.28       37.13     37.95 o
 -17   2   1        3.74        3.83     13.21 o
 -16   2   1        4.45        4.37     12.11 o
 -15   2   1       25.69       70.22     18.96 o
 -14   2   1      668.48      615.47     26.31 o
 -13   2   1      113.04      106.66     14.82 o
 -12   2   1        7.95       20.25      7.59 o
 -11   2   1      279.63      255.09     11.29 o
 -10   2   1      640.74      596.32     15.18 o
  -9   2   1     1322.80     1166.50     26.08 o
  -8   2   1        5.15       -4.62      4.62 o
  -7   2   1       41.74       25.44      6.66 o
  -6   2   1     3515.78     4026.05     50.35 o
  -5   2   1      808.02     1040.75     18.17 o
  -4   2   1     2555.68     3128.40     38.78 o
  -3   2   1      793.12      625.77     11.17 o
  -2   2   1     8187.12     9317.40    134.18 o
  -1   2   1     9923.30    10653.56    148.97 o
   0   2   1     9108.91     9790.19    107.30 o
   1   2   1     3218.58     3136.82     47.76 o
   2   2   1     5053.00     5323.69     80.83 o
   3   2   1     2886.78     2860.91     34.87 o
   4   2   1     2749.22     2932.45     30.27 o
   5   2   1      137.86      221.00      7.91 o
   6   2   1      674.81      679.03     14.33 o
   7   2   1      339.90      410.49     11.62 o
   8   2   1       84.85       94.34      7.47 o
   9   2   1     1643.82     1546.40     27.43 o
  10   2   1       56.08       57.53      6.86 o
  11   2   1      261.81      253.65     10.62 o
  12   2   1      443.87      412.36     17.42 o
  13   2   1      216.51      241.17     23.52 o
  14   2   1      786.71      715.76     27.63 o
  15   2   1       14.24        9.34     11.77 o
  16   2   1      284.82      262.15     24.42 o
  17   2   1        0.09       17.82     13.75 o
 -17   3   1       80.86      159.25     16.24 o
 -16   3   1       10.03       21.00     10.92 o
 -15   3   1        4.08        1.92      9.24 o
 -14   3   1      667.57      644.62     21.16 o
 -13   3   1     1121.93     1173.83     24.40 o
 -12   3   1        6.23       26.59      6.79 o
 -11   3   1      115.31      118.52     10.69 o
 -10   3   1      416.34      370.24     17.43 o
  -9   3   1      776.00      721.43     17.68 o
  -8   3   1       69.17       54.15      6.71 o
  -7   3   1      485.30      445.21     12.46 o
  -6   3   1       17.11        0.82      3.40 o
  -5   3   1      311.48      282.01      8.44 o
  -4   3   1     6619.77     7519.12     69.89 o
  -3   3   1      516.42      501.55      9.89 o
  -2   3   1     8795.14     9446.76     90.93 o
  -1   3   1       17.10       17.90      3.69 o
   0   3   1    13183.32    12839.99    141.10 o
   1   3   1        4.12       -2.33      2.33 o
   2   3   1     3427.45     3596.25     32.87 o
   3   3   1      326.27      282.01     10.03 o
   4   3   1      924.22      764.78     12.51 o
   5   3   1      281.24      264.55      8.08 o
   6   3   1     3374.31     3334.14     36.39 o
   7   3   1      547.61      500.61     13.18 o
   8   3   1      809.39      843.64     19.38 o
   9   3   1      776.49      699.19     18.50 o
  10   3   1      327.94      223.34     12.30 o
  11   3   1       24.79       35.01     12.46 o
  12   3   1      467.61      454.59     22.92 o
  13   3   1      141.05      229.60     13.56 o
  14   3   1       77.81       48.03     10.21 o
  15   3   1      197.66      187.17     19.37 o
  16   3   1        0.33        4.98     10.38 o
  17   3   1       33.36       62.46     13.32 o
 -17   4   1        0.00        7.21     11.46 o
 -16   4   1       59.30       82.01     13.06 o
 -15   4   1       90.31      121.02     13.35 o
 -14   4   1      352.55      350.82     16.46 o
 -13   4   1      535.52      591.02     21.38 o
 -12   4   1       90.78      104.90     15.12 o
 -11   4   1      154.52      152.17     13.06 o
 -10   4   1      984.43      811.66     21.60 o
  -9   4   1      412.90      405.63     15.36 o
  -8   4   1      256.97      300.30     12.77 o
  -7   4   1      947.17      882.54     18.51 o
  -6   4   1        0.44        4.77      4.11 o
  -5   4   1      135.92       78.56      7.06 o
  -4   4   1     4065.72     4479.35     45.64 o
  -3   4   1      555.04      491.39      7.68 o
  -2   4   1     4071.83     4705.75     50.05 o
  -1   4   1     2205.96     2011.72     25.66 o
   0   4   1      677.31      598.00     14.71 o
   1   4   1      261.16      195.73      7.75 o
   2   4   1        6.72       12.82      8.07 o
   3   4   1      803.57      778.52     11.22 o
   4   4   1      568.16      767.35     13.27 o
   5   4   1      160.38      134.38      8.09 o
   6   4   1      141.60      120.14      7.22 o
   7   4   1      218.23      204.92      9.74 o
   8   4   1      289.85      277.38     12.73 o
   9   4   1        4.37        8.67      6.80 o
  10   4   1        0.06       -4.16      6.42 o
  11   4   1       12.76       22.44      8.12 o
  12   4   1       27.14       36.70      9.52 o
  13   4   1       72.01       80.45     13.33 o
  14   4   1       49.23       66.27     10.36 o
  15   4   1      688.21      717.22     23.68 o
  16   4   1      225.90      204.20     16.64 o
  17   4   1       54.04       34.18     12.45 o
 -16   5   1       78.35       93.35     14.15 o
 -15   5   1        8.25       51.21     14.93 o
 -14   5   1       29.35       32.06     13.18 o
 -13   5   1        6.18        5.87      9.42 o
 -12   5   1       31.12       25.61      9.75 o
 -11   5   1       14.03        9.30      8.51 o
 -10   5   1      265.05      270.68     16.11 o
  -9   5   1       42.26       28.01      7.87 o
  -8   5   1       15.92       38.74      6.66 o
  -7   5   1      812.72      802.35     17.07 o
  -6   5   1      111.18      122.63      8.36 o
  -5   5   1      454.57      432.95     10.98 o
  -4   5   1      166.43      132.97      5.13 o
  -3   5   1      921.70     1130.13     15.09 o
  -2   5   1      621.84      635.89     18.02 o
  -1   5   1       73.04       64.50      8.45 o
   0   5   1        1.53       10.42      4.47 o
   1   5   1        5.58        2.93      4.33 o
   2   5   1      983.80     1082.53     22.82 o
   3   5   1      148.80      195.34      6.25 o
   4   5   1       14.56        1.95      4.68 o
   5   5   1      805.55      897.89     19.11 o
   6   5   1       64.46      102.71      8.14 o
   7   5   1      325.79      273.12     12.40 o
   8   5   1     1644.38     1702.24     39.10 o
   9   5   1     1102.51      905.63     21.12 o
  10   5   1       63.84       26.50      8.78 o
  11   5   1      178.40      238.33     16.22 o
  12   5   1       76.73       34.81     10.31 o
  13   5   1       31.68       17.97     11.25 o
  14   5   1      221.98      270.42     20.60 o
  15   5   1       68.84       91.62     16.60 o
  16   5   1      102.14      117.12     20.20 o
 -16   6   1       49.15      127.25     31.25 o
 -15   6   1       93.87      127.06     29.02 o
 -14   6   1       50.18       79.62     24.37 o
 -13   6   1       80.63      118.57     19.28 o
 -12   6   1      131.40      178.91     20.67 o
 -11   6   1      418.09      377.56     21.28 o
 -10   6   1      531.96      655.66     29.97 o
  -9   6   1     1363.09     1303.84     47.12 o
  -8   6   1       39.50       35.73      8.09 o
  -7   6   1      786.93      720.29     23.50 o
  -6   6   1      190.37      237.63     19.36 o
  -5   6   1      603.29      683.67     21.06 o
  -4   6   1      547.89      538.12     13.22 o
  -3   6   1     1208.73     1135.88     24.41 o
  -2   6   1       40.12       54.13      9.93 o
  -1   6   1     7039.11     6994.72    271.23 o
   0   6   1        1.29       -0.01      7.91 o
   1   6   1      442.81      395.72     19.07 o
   2   6   1        4.75        8.13      7.73 o
   3   6   1     3563.54     3201.59     59.29 o
   4   6   1      576.08      524.55     15.21 o
   5   6   1     1917.85     1894.61     28.93 o
   6   6   1      364.12      394.52     25.51 o
   7   6   1      158.56       97.85      9.82 o
   8   6   1      410.88      357.11     15.97 o
   9   6   1      426.24      467.53     26.75 o
  10   6   1      195.33      153.89     35.81 o
  11   6   1      138.71       72.98     15.63 o
  12   6   1      200.21      258.96     23.24 o
  13   6   1        2.99        9.05     14.28 o
  14   6   1      224.35      289.84     33.86 o
  15   6   1       49.21       61.20     24.93 o
 -15   7   1      426.58      506.57     44.09 o
 -14   7   1       50.81      150.13     28.83 o
 -13   7   1      564.49      656.93     42.51 o
 -12   7   1       51.51       34.91     16.03 o
 -11   7   1       28.57       48.16     23.07 o
 -10   7   1      244.98      182.48     19.98 o
  -9   7   1      352.19      352.08     17.46 o
  -8   7   1        8.82        7.27     10.61 o
  -7   7   1      415.86      383.47     12.60 o
  -6   7   1       95.31       91.66     13.78 o
  -5   7   1      105.81       73.63      7.78 o
  -4   7   1      588.06      502.40     21.75 o
  -3   7   1      237.96      257.69     20.37 o
  -2   7   1      476.66      424.62     22.65 o
  -1   7   1      602.71      649.25     34.42 o
   0   7   1     1255.27     1279.69     33.54 o
   1   7   1      102.84       67.53     16.18 o
   2   7   1       14.45       20.05     10.18 o
   3   7   1      261.49      216.71     18.20 o
   4   7   1      746.46      776.46     31.64 o
   5   7   1      348.81      401.61     17.05 o
   6   7   1      362.14      363.24     15.26 o
   7   7   1     1173.87     1079.20     42.58 o
   8   7   1      592.87      673.51     22.77 o
   9   7   1        4.57       19.38     10.79 o
  10   7   1      181.88      141.45     18.68 o
  11   7   1       26.64       30.08     18.79 o
  12   7   1      250.04      245.76     23.86 o
  13   7   1      231.16      202.05     23.96 o
  14   7   1       15.63       98.60     27.16 o
  15   7   1        0.46       49.48     23.81 o
 -14   8   1        4.63       14.14     22.14 o
 -13   8   1       36.30       21.80     41.58 o
 -12   8   1       51.06       23.98     17.03 o
 -11   8   1       48.41       35.83     21.11 o
 -10   8   1      334.94      302.77     29.11 o
  -9   8   1       10.52        3.58      8.99 o
  -8   8   1       48.98       57.69     16.49 o
  -7   8   1       75.16       47.85     15.08 o
  -6   8   1       16.40       25.76     10.79 o
  -5   8   1       48.46       39.69     12.88 o
  -4   8   1       67.68       65.93     14.33 o
  -3   8   1       33.81       45.29     13.05 o
  -2   8   1      149.25      126.85     31.07 o
  -1   8   1      288.61      354.95     28.83 o
   0   8   1     3692.83     3888.27     76.89 o
   1   8   1        0.02        2.42     13.95 o
   2   8   1        3.52       25.00     15.35 o
   3   8   1       12.99       30.08     12.09 o
   4   8   1      490.71      475.32     26.86 o
   5   8   1       17.17       18.57     25.77 o
   6   8   1        3.78       14.92     20.56 o
   7   8   1       66.47       64.63     16.03 o
   8   8   1      468.29      409.34     18.93 o
   9   8   1       38.52       50.21     10.78 o
  10   8   1       82.29       97.27     18.06 o
  11   8   1       49.12       62.71     28.00 o
  12   8   1        0.06       13.82     34.70 o
  13   8   1        5.91       12.86     17.56 o
 -12   9   1       87.53       91.16     36.83 o
 -11   9   1        7.95       21.58     28.28 o
 -10   9   1        2.97        8.74     28.09 o
  -9   9   1       42.44       80.26     17.49 o
  -8   9   1      514.61      454.48     35.53 o
  -7   9   1       19.09       42.60     19.91 o
  -6   9   1        4.71        1.12     16.56 o
  -5   9   1        0.56       21.02     17.30 o
  -4   9   1      135.81      161.10     26.79 o
  -3   9   1        3.05      -15.81     16.37 o
  -2   9   1     1321.45     1390.40     61.02 o
  -1   9   1      286.85      361.65     32.56 o
   0   9   1      271.47      305.64     21.24 o
   1   9   1        6.55       21.21     17.30 o
   2   9   1      116.99      155.89     25.86 o
   3   9   1        6.27       14.14     18.05 o
   4   9   1      125.94       84.83     22.70 o
   5   9   1        1.03       19.16     18.23 o
   6   9   1       15.81        3.35     15.81 o
   7   9   1      126.53      186.03     27.16 o
   8   9   1        2.56       14.88     17.49 o
   9   9   1       60.21      122.97     22.32 o
  -9  10   1       47.72       89.30     23.25 o
  -8  10   1       30.27       44.46     20.84 o
  -7  10   1       23.45       37.02     19.91 o
  -6  10   1       87.92      109.57     25.86 o
  -5  10   1        8.75       57.48     21.77 o
  -4  10   1       48.72        6.33     18.79 o
  -3  10   1       30.67       24.56     20.84 o
  -2  10   1      114.91      133.76     26.42 o
  -1  10   1      288.60      389.37     36.65 o
   0  10   1     1110.78     1161.16     40.91 o
   1  10   1       45.31       54.88     21.21 o
   2  10   1       98.02      118.87     25.67 o
   3  10   1        4.65       -8.74     17.11 o
   4  10   1      244.38      314.58     35.90 o
   5  10   1       25.12       19.16     19.72 o
   6  10   1        0.77       17.67     18.98 o
   7  10   1        0.01       14.88     17.67 o
   8  10   1       70.56       84.46     23.25 o
   9  10   1       19.44       37.21     20.84 o
  -8  11   1        0.68       -2.42     18.79 o
  -7  11   1       72.52       50.04     24.56 o
  -6  11   1       33.74       82.04     26.04 o
  -5  11   1       56.18       60.46     25.86 o
  -4  11   1       46.14       91.90     27.90 o
  -3  11   1        0.68       25.49     22.51 o
  -2  11   1       40.54        5.02     21.58 o
  -1  11   1        0.70       14.32     21.21 o
   0  11   1       99.22      119.22     33.58 o
   1  11   1       66.55       32.00     22.32 o
   2  11   1      467.37      484.43     43.90 o
   3  11   1      252.20      268.26     36.09 o
   4  11   1       81.93       73.11     26.23 o
   5  11   1        4.79       10.23     20.84 o
   6  11   1        4.69       18.60     22.51 o
   7  11   1      216.60      224.73     33.86 o
   8  11   1        0.04       15.25     20.65 o
  -5  12   1       37.26        1.86     23.63 o
  -4  12   1       23.77      -16.37     21.58 o
  -3  12   1        2.66       11.91     23.07 o
  -2  12   1        0.35        8.56     23.25 o
  -1  12   1      341.93      297.84     39.07 o
   0  12   1       21.26       24.65     17.68 o
   1  12   1      132.86      162.59     32.00 o
   2  12   1        6.11        9.30     22.88 o
   3  12   1      212.36      299.51     40.18 o
   4  12   1        1.13      -21.39     21.39 o
   5  12   1       66.48       79.62     29.77 o
 -18   0   2       32.67       62.00     24.50 o
 -17   0   2      295.16      266.68     42.97 o
 -16   0   2      147.84      136.19     25.44 o
 -15   0   2      231.76      236.04     36.00 o
 -14   0   2        9.21        1.24     14.87 o
 -13   0   2       73.02       58.06     20.28 o
 -12   0   2      125.32       76.61     18.19 o
 -11   0   2      821.96      723.48     42.60 o
 -10   0   2     1147.40     1140.38     50.97 o
  -9   0   2      203.51      234.29     45.86 o
  -8   0   2     3342.89     3243.66     71.43 o
  -7   0   2     1519.63     1220.47     69.11 o
  -6   0   2    23054.46    24212.97    397.51 o
  -5   0   2     1554.32     1513.87     35.30 o
  -4   0   2    13773.21    13689.74    226.64 o
  -3   0   2       36.68       28.66      4.84 o
  -2   0   2    16204.89    16009.75    371.88 o
   2   0   2    48078.48    53432.35   1220.56 o
   3   0   2     3323.76     2981.17     73.67 o
   4   0   2    10410.77    10358.09    241.28 o
   5   0   2      359.55      390.67     18.60 o
   6   0   2     1131.66     1391.89     45.21 o
   7   0   2      542.04      381.55     21.95 o
   8   0   2       23.87       44.28      9.69 o
   9   0   2     4048.74     4035.39    119.06 o
  10   0   2      768.71      804.17     32.62 o
  11   0   2       98.07       64.45     15.01 o
  12   0   2      378.98      315.95     27.67 o
  13   0   2     3144.15     3362.98    142.59 o
  14   0   2      124.42       85.69     20.81 o
  15   0   2      274.53      259.32     29.46 o
  16   0   2      102.75      159.71     65.67 o
  17   0   2      138.59      112.05     36.37 o
  18   0   2      219.86      245.89     63.34 o
 -18   1   2       51.33       59.06     17.37 o
 -17   1   2       18.20       21.42     14.04 o
 -16   1   2      140.72      185.09     19.70 o
 -15   1   2      154.53      155.08     17.53 o
 -14   1   2        1.12        1.94     10.31 o
 -13   1   2       54.79       54.53     12.32 o
 -12   1   2       41.63       61.75     11.17 o
 -11   1   2       52.36       73.49     13.69 o
 -10   1   2       21.45       18.04      9.34 o
  -9   1   2       97.45       44.59      9.70 o
  -8   1   2      899.40      846.22     20.32 o
  -7   1   2      168.52      127.75      6.94 o
  -6   1   2      132.45      339.39     25.45 o
  -5   1   2      638.19      762.01     21.16 o
  -4   1   2      371.75      314.58     12.35 o
  -3   1   2     6081.02     5415.53     78.87 o
  -2   1   2     3825.77     3661.30     93.76 o
  -1   1   2     5941.79     5621.15    141.94 o
   0   1   2     1361.37     1447.87     20.22 o
   1   1   2      623.35      619.10     15.92 o
   2   1   2    18807.34    20148.77    462.10 o
   3   1   2     7324.29     7029.63     87.18 o
   4   1   2       21.34        7.02      3.95 o
   5   1   2      770.13      802.11     19.61 o
   6   1   2       51.86       89.85      9.00 o
   7   1   2     2668.05     2531.27     43.02 o
   8   1   2      708.75      626.34     13.56 o
   9   1   2     1103.07     1160.19     23.06 o
  10   1   2     1626.87     1417.37     37.06 o
  11   1   2      868.73      875.04     21.01 o
  12   1   2      872.86      914.74     25.48 o
  13   1   2       46.99       55.82     12.37 o
  14   1   2      513.85      466.54     26.45 o
  15   1   2       44.60       41.20     13.01 o
  16   1   2        7.14       -2.88     11.92 o
  17   1   2        6.87        5.29     13.20 o
  18   1   2       71.02       52.46     16.59 o
 -18   2   2        1.24       29.80     15.43 o
 -17   2   2        2.58        2.44     13.39 o
 -16   2   2        9.81       15.59     12.62 o
 -15   2   2        9.27       17.01     11.79 o
 -14   2   2      124.38      139.58     27.79 o
 -13   2   2       36.32       18.96      8.86 o
 -12   2   2      345.52      352.36     15.87 o
 -11   2   2      957.01      896.63     18.82 o
 -10   2   2      946.72      861.06     16.56 o
  -9   2   2      332.85      397.46     25.35 o
  -8   2   2      693.00      589.87     23.83 o
  -7   2   2     1263.37     1342.26     26.58 o
  -6   2   2      123.07      263.13     16.62 o
  -5   2   2      176.65      385.88     10.65 o
  -4   2   2       45.27       88.57      4.55 o
  -3   2   2     2407.80     2290.35     25.83 o
  -2   2   2    37428.00    37238.00    617.77 o
  -1   2   2    33835.06    37718.42    514.83 o
   0   2   2     1524.38     1199.26     18.37 o
   1   2   2    12745.71    14614.98    203.02 o
   2   2   2     1707.47     1509.88     20.24 o
   3   2   2     1128.30     1405.23     16.79 o
   4   2   2      441.00      380.91      7.73 o
   5   2   2     2224.00     2822.95     33.91 o
   6   2   2      421.37      402.66     12.44 o
   7   2   2     1947.44     2215.53     32.40 o
   8   2   2       39.25        7.95      5.28 o
   9   2   2     1987.27     1696.75     25.08 o
  10   2   2      592.33      602.57     13.99 o
  11   2   2     1299.95     1393.54     23.23 o
  12   2   2       45.88       63.41     10.43 o
  13   2   2        1.52        7.06      9.83 o
  14   2   2       60.58       99.81     14.25 o
  15   2   2       81.05       82.48     24.03 o
  16   2   2        0.89        8.96     12.41 o
  17   2   2       91.23       70.76     16.55 o
 -17   3   2      200.08      245.52     24.58 o
 -16   3   2       10.57       25.89     11.05 o
 -15   3   2       59.14       52.19     11.13 o
 -14   3   2      321.71      337.96     16.48 o
 -13   3   2        0.37       20.33      7.49 o
 -12   3   2      292.56      285.33     12.64 o
 -11   3   2     2313.77     1972.07     35.81 o
 -10   3   2      266.53      256.65     12.25 o
  -9   3   2      150.33      154.27     11.61 o
  -8   3   2       19.89        1.38      5.13 o
  -7   3   2      243.95      206.77      9.30 o
  -6   3   2       37.98       34.67      4.43 o
  -5   3   2      616.13      854.36     14.57 o
  -4   3   2      574.94      552.67     10.59 o
  -3   3   2    16288.64    16918.73    158.51 o
  -2   3   2        5.46        6.49      2.44 o
  -1   3   2      145.75      319.19      8.09 o
   0   3   2       39.96       46.56      3.62 o
   1   3   2     7163.51     7802.15    100.31 o
   2   3   2       98.91       75.07      4.53 o
   3   3   2    14352.94    16589.14    136.29 o
   4   3   2      111.31      134.37      6.21 o
   5   3   2      972.23      881.46     14.90 o
   6   3   2      275.19      268.26     11.72 o
   7   3   2      349.54      369.38     14.86 o
   8   3   2      140.59      118.86      9.08 o
   9   3   2      810.47      780.86     19.69 o
  10   3   2       44.03       44.76      7.49 o
  11   3   2      506.20      466.92     14.35 o
  12   3   2       25.65       36.40      7.30 o
  13   3   2      172.26      188.24     12.83 o
  14   3   2       10.18       13.84      8.83 o
  15   3   2      159.75      182.77     15.38 o
  16   3   2      215.34      247.71     17.47 o
  17   3   2      204.84      233.36     26.50 o
 -17   4   2      127.82      108.36     14.84 o
 -16   4   2      164.73      182.02     17.90 o
 -15   4   2      312.58      305.16     17.33 o
 -14   4   2        5.49       18.19     10.99 o
 -13   4   2     1260.95     1184.46     32.41 o
 -12   4   2      265.18      284.69     17.24 o
 -11   4   2      205.24      170.78     13.30 o
 -10   4   2       17.79       21.37      7.64 o
  -9   4   2       31.90       34.14      7.34 o
  -8   4   2      157.71      198.19     11.73 o
  -7   4   2     1140.01     1074.69     18.74 o
  -6   4   2       11.42        6.59      4.04 o
  -5   4   2     4297.34     4988.97     50.96 o
  -4   4   2      837.13     1012.71     19.46 o
  -3   4   2      710.53      697.21     11.39 o
  -2   4   2     1532.98     1894.11     20.59 o
  -1   4   2      498.66      315.41      8.33 o
   0   4   2        7.58       -0.47      2.91 o
   1   4   2       23.67       37.77      4.77 o
   2   4   2     1772.39     1659.09     29.17 o
   3   4   2     2414.47     2721.90     26.94 o
   4   4   2       11.71       25.93      4.71 o
   5   4   2      478.12      505.84     12.04 o
   6   4   2     1103.22     1021.46     18.09 o
   7   4   2      658.41      666.90     15.21 o
   8   4   2      177.37      242.98     12.22 o
   9   4   2     1433.72     1259.19     24.40 o
  10   4   2      451.73      420.19     15.22 o
  11   4   2        1.26       15.71     10.87 o
  12   4   2      460.25      451.58     28.31 o
  13   4   2       39.54       32.12      8.45 o
  14   4   2       16.06       14.78      8.66 o
  15   4   2      331.84      389.70     18.74 o
  16   4   2       37.83       38.56     11.81 o
  17   4   2       54.03       39.44     13.18 o
 -16   5   2      208.54      216.46     16.54 o
 -15   5   2       31.90       15.76     13.49 o
 -14   5   2      187.41      169.74     17.88 o
 -13   5   2       11.84       16.34      9.74 o
 -12   5   2       26.31       26.44     12.67 o
 -11   5   2      431.93      412.58     19.38 o
 -10   5   2        0.42        2.22      7.09 o
  -9   5   2        0.64       -3.37      6.63 o
  -8   5   2      202.09      184.17      9.88 o
  -7   5   2       42.90       40.85      6.09 o
  -6   5   2      336.38      384.86     12.35 o
  -5   5   2       29.30       13.01      4.39 o
  -4   5   2      307.32      279.91      8.10 o
  -3   5   2       84.08       68.63      4.54 o
  -2   5   2      310.83      265.64     10.50 o
  -1   5   2        2.72        1.90      3.84 o
   0   5   2       29.67       40.08      5.24 o
   1   5   2      202.55      202.02     10.44 o
   2   5   2     3869.47     4167.29    101.73 o
   3   5   2      724.59      882.85     23.43 o
   4   5   2      740.71      892.46     13.58 o
   5   5   2      105.24      112.88      7.34 o
   6   5   2      626.81      669.87     15.36 o
   7   5   2      112.52       63.20      7.65 o
   8   5   2     2805.82     2748.79     35.01 o
   9   5   2      179.25      154.00     10.70 o
  10   5   2        2.17        0.22      6.97 o
  11   5   2      353.05      366.64     17.48 o
  12   5   2        9.36       14.87      9.14 o
  13   5   2        0.02       12.27     11.27 o
  14   5   2      124.95      102.73     16.06 o
  15   5   2      476.65      488.85     20.03 o
  16   5   2        7.34       29.11     12.11 o
 -16   6   2      373.19      388.62     41.49 o
 -15   6   2       67.10      111.43     27.53 o
 -14   6   2      732.20      700.53     35.53 o
 -13   6   2      188.14      173.60     19.61 o
 -12   6   2      152.12      125.62     15.75 o
 -11   6   2       22.80       26.27     11.50 o
 -10   6   2     1081.67      898.97     35.07 o
  -9   6   2      108.72      137.46     14.75 o
  -8   6   2       93.80      108.30     10.20 o
  -7   6   2        1.58        4.05      6.82 o
  -6   6   2      356.49      383.90     14.82 o
  -5   6   2      568.08      497.89     16.71 o
  -4   6   2     3249.16     3558.59     45.45 o
  -3   6   2        6.90       20.41      9.53 o
  -2   6   2        0.23        2.92      4.92 o
  -1   6   2      141.14      128.78     14.88 o
   0   6   2      256.16      259.89     13.09 o
   1   6   2        8.66        7.94      7.54 o
   2   6   2      375.25      350.28     19.14 o
   3   6   2        5.97      -11.79     14.98 o
   4   6   2      130.31      179.91      9.97 o
   5   6   2        3.95        1.05      5.64 o
   6   6   2     2543.91     2404.10     41.04 o
   7   6   2        6.87        9.64      7.00 o
   8   6   2       40.47       56.41     10.04 o
   9   6   2       55.46       42.32     10.99 o
  10   6   2      159.80      120.35     14.40 o
  11   6   2       91.23       85.75     13.84 o
  12   6   2       43.52       46.44     20.18 o
  13   6   2       20.28       37.95     20.46 o
  14   6   2       23.57       58.04     22.51 o
  15   6   2       78.29       82.23     26.04 o
 -15   7   2        0.96       43.53     23.25 o
 -14   7   2      559.72      525.35     43.44 o
 -13   7   2      174.98      196.14     25.95 o
 -12   7   2      184.39      124.26     20.23 o
 -11   7   2      177.95      154.22     20.44 o
 -10   7   2       97.81      112.44     19.16 o
  -9   7   2      447.93      464.41     19.41 o
  -8   7   2       10.06       18.64     17.64 o
  -7   7   2        5.42        2.28      6.93 o
  -6   7   2      184.55      234.13     10.25 o
  -5   7   2      324.60      355.64     13.05 o
  -4   7   2      121.54      146.52     10.93 o
  -3   7   2     1395.42     1220.35     57.75 o
  -2   7   2      188.40      193.01     16.73 o
  -1   7   2        6.33       11.91     12.84 o
   0   7   2        0.14        6.42      8.55 o
   1   7   2       45.83       50.97     15.07 o
   2   7   2      976.17     1006.43     34.99 o
   3   7   2       35.56       32.48     11.48 o
   4   7   2      745.21      782.24     70.23 o
   5   7   2      843.26      839.09     23.41 o
   6   7   2      396.20      397.33     15.71 o
   7   7   2     1164.17     1167.42     27.51 o
   8   7   2       32.99       40.46     16.82 o
   9   7   2      154.76      209.39     14.70 o
  10   7   2       96.21       88.08     20.46 o
  11   7   2       58.67       95.38     17.69 o
  12   7   2       33.84       54.47     24.65 o
  13   7   2        6.66       -6.51     18.05 o
  14   7   2      386.11      462.66     39.07 o
  15   7   2       11.00       49.67     24.56 o
 -14   8   2       68.81       57.36     19.53 o
 -13   8   2        7.24       -7.23     15.67 o
 -12   8   2       21.04       11.94     30.51 o
 -11   8   2      180.85      184.86     22.19 o
 -10   8   2       23.30       36.61     14.86 o
  -9   8   2        8.44       14.67     13.60 o
  -8   8   2        3.89       -6.56      8.33 o
  -7   8   2       32.82       28.90     16.34 o
  -6   8   2       98.58      123.98     14.91 o
  -5   8   2       87.58      109.46     18.39 o
  -4   8   2       61.03       39.92     14.51 o
  -3   8   2      437.40      296.25     22.57 o
  -2   8   2      442.00      491.28     25.77 o
  -1   8   2     3094.61     3117.16     94.88 o
   0   8   2       19.90       36.36     27.25 o
   1   8   2      357.09      338.39     28.28 o
   2   8   2      387.32      439.69     25.53 o
   3   8   2        0.10        9.68     10.48 o
   4   8   2       84.35       84.40     19.25 o
   5   8   2       87.34      101.85     16.44 o
   6   8   2       28.97       26.56     12.38 o
   7   8   2      239.06      202.61     21.47 o
   8   8   2       32.96       50.80     13.37 o
   9   8   2       91.64      101.91     12.72 o
  10   8   2       30.10       24.03     14.94 o
  11   8   2      238.71      252.53     24.35 o
  12   8   2      162.70      106.17     20.56 o
  13   8   2       50.39       29.67     18.13 o
 -12   9   2       10.83      -15.81     26.04 o
 -11   9   2        1.90       11.35     28.09 o
 -10   9   2      305.63      339.88     51.34 o
  -9   9   2       26.28       15.30     14.49 o
  -8   9   2       71.74      104.77     19.29 o
  -7   9   2        0.12       26.04     17.86 o
  -6   9   2      198.28      155.15     26.79 o
  -5   9   2      224.88      195.52     28.09 o
  -4   9   2       44.54       32.93     19.35 o
  -3   9   2       12.21        4.09     17.67 o
  -2   9   2       23.07       72.55     20.84 o
  -1   9   2     2106.10     2194.44     79.25 o
   0   9   2       15.09        6.49     11.01 o
   1   9   2     2216.97     2252.66     80.55 o
   2   9   2        4.86       12.84     16.74 o
   3   9   2     2504.66     2537.85     89.30 o
   4   9   2        6.69       19.48     13.43 o
   5   9   2      124.40       89.48     23.81 o
   6   9   2      200.99      190.87     27.53 o
   7   9   2      250.76      313.28     32.18 o
   8   9   2        8.81       -8.74     16.00 o
   9   9   2      439.02      483.68     34.79 o
  -9  10   2      396.52      442.20     36.46 o
  -8  10   2        3.35       20.46     18.42 o
  -7  10   2      199.43      236.26     30.88 o
  -6  10   2      208.86      242.59     33.11 o
  -5  10   2      272.82      365.18     37.58 o
  -4  10   2       68.65       75.34     23.63 o
  -3  10   2       23.86       -6.51     17.86 o
  -2  10   2      401.17      387.69     37.58 o
  -1  10   2      592.38      684.41     44.65 o
   0  10   2        0.15       12.16     13.67 o
   1  10   2      781.25      799.57     48.74 o
   2  10   2        8.02       15.81     18.79 o
   3  10   2       76.98       48.37     21.39 o
   4  10   2       38.04       33.86     21.39 o
   5  10   2       14.38       -3.35     16.74 o
   6  10   2       81.18      101.39     25.67 o
   7  10   2       10.78       35.16     19.72 o
   8  10   2      164.27      142.13     26.79 o
   9  10   2       75.49       69.20     22.70 o
  -8  11   2       35.49       36.46     21.58 o
  -7  11   2       81.83       54.14     25.11 o
  -6  11   2      419.96      450.20     43.53 o
  -5  11   2        0.13        9.49     21.58 o
  -4  11   2      243.29      244.45     34.60 o
  -3  11   2        0.13       -5.95     19.16 o
  -2  11   2      176.88      139.15     29.39 o
  -1  11   2       10.48       21.02     21.95 o
   0  11   2      420.87      447.76     29.27 o
   1  11   2        0.10       -6.14     19.91 o
   2  11   2      273.76      321.65     37.76 o
   3  11   2       22.07        8.74     20.65 o
   4  11   2       42.52       30.14     22.32 o
   5  11   2       17.28       61.20     25.86 o
   6  11   2      115.41      141.38     29.77 o
   7  11   2        0.30       12.46     21.02 o
   8  11   2       23.12       -4.46     18.98 o
  -5  12   2       20.03       11.72     24.74 o
  -4  12   2        6.98       21.95     24.74 o
  -3  12   2        1.82       -7.63     23.44 o
  -2  12   2        7.10       14.32     24.56 o
  -1  12   2       28.25       45.76     26.23 o
   0  12   2      400.78      346.17     37.76 o
   1  12   2        5.68        9.49     22.70 o
   2  12   2       62.65       76.46     27.72 o
   3  12   2        1.45       40.37     25.30 o
   4  12   2       89.86       37.76     27.16 o
   5  12   2        6.24       20.28     25.30 o
 -18   1   3       12.25       34.79     16.51 o
 -17   1   3       19.27       10.68     13.49 o
 -16   1   3        2.48       18.61     12.54 o
 -15   1   3       55.39       28.62     17.22 o
 -14   1   3       96.34      106.17     14.47 o
 -13   1   3        0.04       -8.78      8.78 o
 -12   1   3      153.34      106.03     14.52 o
 -11   1   3      861.65      830.38     44.37 o
 -10   1   3      523.22      489.04     20.09 o
  -9   1   3      657.85      778.62     21.20 o
  -8   1   3      244.13      248.53     16.30 o
  -7   1   3      617.00      605.88     12.46 o
  -6   1   3     2391.53     2612.57     49.23 o
  -5   1   3     7450.09     7439.25    109.90 o
  -4   1   3      620.68      410.21     14.08 o
  -3   1   3     1349.25     1259.76     38.40 o
  -2   1   3    16975.27    17223.79    397.92 o
   0   1   3     1725.54     1621.47     32.89 o
   1   1   3       25.67       28.80      4.08 o
   2   1   3     1289.51     1292.83     33.83 o
   3   1   3     1563.93     1968.77     64.37 o
   4   1   3      242.31      218.32     10.34 o
   5   1   3     5192.57     5236.38     69.58 o
   6   1   3      164.58      144.53     11.09 o
   7   1   3     6496.39     5988.53     78.23 o
   8   1   3      259.62      268.12      8.59 o
   9   1   3      919.96      914.43     18.90 o
  10   1   3       57.69       52.90      7.59 o
  11   1   3     3379.09     3409.75     53.38 o
  12   1   3      520.74      532.47     21.95 o
  13   1   3      428.44      384.61     21.05 o
  14   1   3      110.11      136.08     15.82 o
  15   1   3       30.56       30.77     12.28 o
  16   1   3       18.03       -8.37     11.25 o
  17   1   3       35.56       37.85     14.72 o
 -18   2   3       92.10       79.59     17.79 o
 -17   2   3        3.74       10.91     13.61 o
 -16   2   3       53.75       47.34     14.20 o
 -15   2   3        4.54       14.23     11.83 o
 -14   2   3      528.12      524.21     24.54 o
 -13   2   3       12.98        5.24      8.79 o
 -12   2   3       85.53      124.43     11.53 o
 -11   2   3      876.13      842.03     19.26 o
 -10   2   3      382.00      397.34     28.61 o
  -9   2   3      154.76      129.93     15.28 o
  -8   2   3      242.59      201.61     10.59 o
  -7   2   3       43.62       48.17      6.21 o
  -6   2   3     2129.72     2666.18     36.50 o
  -5   2   3      806.86      870.26     16.28 o
  -4   2   3     5928.21     6624.52     65.39 o
  -3   2   3       21.28       51.03      3.74 o
  -2   2   3    67772.66    72804.97   1648.71 o
  -1   2   3     6192.98     6729.67     95.53 o
   0   2   3     2401.80     2254.85     27.94 o
   1   2   3     5827.96     6124.33     96.74 o
   2   2   3     2377.69     2628.80     34.86 o
   3   2   3      236.77      217.58      6.79 o
   4   2   3       68.75       70.13      4.60 o
   5   2   3     6653.64     6691.83     75.62 o
   6   2   3      701.16      900.55     17.19 o
   7   2   3      366.87      358.74     12.06 o
   8   2   3      328.47      348.51     11.40 o
   9   2   3        6.92       18.97      6.90 o
  10   2   3     1968.87     1965.96     27.52 o
  11   2   3      310.06      282.82     11.23 o
  12   2   3      134.57      168.57     11.36 o
  13   2   3       62.05       72.27     12.53 o
  14   2   3      804.29      714.24     34.17 o
  15   2   3      142.34      141.80     17.27 o
  16   2   3       13.44       12.86     12.84 o
  17   2   3        9.60        9.12     17.13 o
 -17   3   3       62.67      104.75     14.74 o
 -16   3   3        0.97        4.89     10.30 o
 -15   3   3       32.69       53.64     10.86 o
 -14   3   3      359.05      373.00     17.16 o
 -13   3   3      455.59      461.52     16.72 o
 -12   3   3      249.16      230.23     12.04 o
 -11   3   3      552.28      555.58     23.30 o
 -10   3   3      602.41      661.51     17.65 o
  -9   3   3      661.95      555.30     15.49 o
  -8   3   3      174.03      152.02      8.88 o
  -7   3   3      703.80      679.79     16.64 o
  -6   3   3     3244.05     3347.67     39.05 o
  -5   3   3      331.05      271.89     10.72 o
  -4   3   3     3649.84     3887.14     42.81 o
  -3   3   3      519.74      560.09     10.99 o
  -2   3   3      722.61      917.51     11.64 o
  -1   3   3        8.49       12.23      2.98 o
   0   3   3     9892.04    11016.42    111.27 o
   1   3   3      141.82      114.61      6.12 o
   2   3   3     1105.34     1102.50     12.89 o
   3   3   3      193.28      129.95      5.80 o
   4   3   3     3812.94     3986.19     43.59 o
   5   3   3      427.98      418.80     10.57 o
   6   3   3     6317.42     6577.61     68.35 o
   7   3   3       33.38       43.17      6.27 o
   8   3   3        1.17       -1.75      4.95 o
   9   3   3      873.92      872.25     28.02 o
  10   3   3      606.74      539.82     18.39 o
  11   3   3       20.34       31.89      5.93 o
  12   3   3      166.20      218.05     12.47 o
  13   3   3      653.54      698.38     24.20 o
  14   3   3        7.28       -0.23      8.26 o
  15   3   3       72.55       58.70     11.16 o
  16   3   3        0.12       16.96     10.86 o
  17   3   3       28.60       32.93     13.49 o
 -17   4   3        0.18       16.62     11.92 o
 -16   4   3      321.57      308.27     18.51 o
 -15   4   3      249.34      196.71     18.02 o
 -14   4   3       34.92       45.87     11.25 o
 -13   4   3       56.08      122.59     13.00 o
 -12   4   3       14.21       21.71     12.16 o
 -11   4   3      139.76      130.23     12.26 o
 -10   4   3      367.24      346.77     16.79 o
  -9   4   3      199.04      173.51     10.64 o
  -8   4   3      262.91      311.49     16.14 o
  -7   4   3       31.06       36.26     11.73 o
  -6   4   3        0.02       -1.67      3.74 o
  -5   4   3     6272.90     6280.33     61.83 o
  -4   4   3      128.20      157.19      6.77 o
  -3   4   3     2427.51     2442.80     24.81 o
  -2   4   3     4611.01     5124.36     51.47 o
  -1   4   3     1178.58     1171.80     17.43 o
   0   4   3      155.64      152.71      6.40 o
   1   4   3      116.31       72.61      6.29 o
   2   4   3      955.41      937.82     16.34 o
   3   4   3        4.02        5.73      2.35 o
   4   4   3      508.05      634.94     12.93 o
   5   4   3     1858.16     1794.78     25.42 o
   6   4   3      271.39      285.98     10.84 o
   7   4   3       75.31       65.99      9.74 o
   8   4   3       31.11       61.74      7.52 o
   9   4   3     1022.53      916.33     20.68 o
  10   4   3      278.61      293.18     13.28 o
  11   4   3       64.39       79.85     10.28 o
  12   4   3      410.87      367.78     19.37 o
  13   4   3        6.27        3.80      7.58 o
  14   4   3        5.74       11.94      8.76 o
  15   4   3       43.37       28.52     20.64 o
  16   4   3       87.24      110.02     14.33 o
  17   4   3        0.12       25.00     12.52 o
 -16   5   3      214.49      219.05     26.43 o
 -15   5   3       23.28       23.98     13.55 o
 -14   5   3        0.82        0.45     10.30 o
 -13   5   3      122.62       96.00     12.63 o
 -12   5   3       12.91       34.68     11.24 o
 -11   5   3      840.94      819.29     25.80 o
 -10   5   3       19.91       18.33      7.95 o
  -9   5   3      226.68      270.86     12.95 o
  -8   5   3       85.71       94.21      7.60 o
  -7   5   3      938.39      931.09     17.60 o
  -6   5   3      296.34      361.87     10.90 o
  -5   5   3      271.49      241.07      8.76 o
  -4   5   3      463.42      405.03      8.10 o
  -3   5   3      286.66      408.64      8.93 o
  -2   5   3       96.31      108.71      8.75 o
  -1   5   3     1009.48     1050.30     19.93 o
   0   5   3      633.52      663.83     17.60 o
   1   5   3     1473.19     1137.28     26.34 o
   2   5   3      308.77      342.14     13.91 o
   3   5   3     4557.62     5214.89     47.89 o
   4   5   3     1426.60     1544.12     19.39 o
   5   5   3        6.42        1.44      4.18 o
   6   5   3        0.38        1.88      4.52 o
   7   5   3        2.11        6.31      6.37 o
   8   5   3      724.82      590.50     14.24 o
   9   5   3       32.26       40.30     10.26 o
  10   5   3      200.49      145.65     13.67 o
  11   5   3      542.80      508.53     19.80 o
  12   5   3       16.63       30.28      9.96 o
  13   5   3        0.05        3.19     10.81 o
  14   5   3       61.27       59.95     10.56 o
  15   5   3       80.76      102.49     12.63 o
  16   5   3      205.17      236.99     18.12 o
 -16   6   3        3.05       63.81     25.86 o
 -15   6   3      124.59      138.04     29.77 o
 -14   6   3       18.17       70.89     18.89 o
 -13   6   3       11.47       13.95     12.50 o
 -12   6   3      106.16      120.16     16.09 o
 -11   6   3      201.15      225.18     21.12 o
 -10   6   3      475.47      510.17     44.18 o
  -9   6   3       32.97       22.71      8.08 o
  -8   6   3      178.29      170.40     14.26 o
  -7   6   3      688.09      655.22     29.35 o
  -6   6   3      127.11      142.35     10.74 o
  -5   6   3       44.17       36.43      6.33 o
  -4   6   3      192.29      215.09     12.11 o
  -3   6   3      345.78      297.02     12.53 o
  -2   6   3       42.45       52.76      6.90 o
  -1   6   3      186.15      241.55     15.41 o
   0   6   3        4.47        2.01     11.16 o
   1   6   3      196.55      312.68     17.49 o
   2   6   3        0.66       -3.84      6.97 o
   3   6   3     1899.94     1687.21     45.67 o
   4   6   3      255.14      242.00     11.09 o
   5   6   3     2199.31     2101.44     36.62 o
   6   6   3      201.27      227.61     12.42 o
   7   6   3     1219.46     1130.85     25.98 o
   8   6   3      433.56      457.04     15.47 o
   9   6   3       36.93       26.19     10.60 o
  10   6   3       99.63       55.57     12.58 o
  11   6   3       12.47       12.25     12.97 o
  12   6   3      132.00      159.09     17.70 o
  13   6   3      474.89      519.22     39.07 o
  14   6   3       78.74       71.81     23.81 o
  15   6   3       61.25       47.81     24.56 o
 -15   7   3      116.89      105.11     28.28 o
 -14   7   3        0.93       21.31     22.32 o
 -13   7   3      112.76      120.00     34.70 o
 -12   7   3        2.95       13.43     14.38 o
 -11   7   3      351.19      390.44     26.36 o
 -10   7   3        4.48       25.05     14.51 o
  -9   7   3       76.67      111.00     12.11 o
  -8   7   3       25.80       29.63      8.37 o
  -7   7   3      141.40      118.93     14.34 o
  -6   7   3      463.44      467.79     13.69 o
  -5   7   3      820.96      792.02     17.39 o
  -4   7   3       18.97       12.65      7.81 o
  -3   7   3      163.56      164.96     14.15 o
  -2   7   3      825.03      731.71     29.00 o
  -1   7   3      596.44      741.90     37.21 o
   0   7   3     1976.47     1996.12     44.92 o
   1   7   3       44.88       30.70     14.14 o
   2   7   3     1491.86     1479.46     43.80 o
   3   7   3      331.56      312.89     21.77 o
   4   7   3      314.77      368.44     22.97 o
   5   7   3     1183.13     1084.27     29.40 o
   6   7   3       42.73       38.25     11.52 o
   7   7   3     1473.19     1331.94     29.82 o
   8   7   3      609.64      613.65     21.88 o
   9   7   3      164.55      223.33     31.37 o
  10   7   3       69.26       34.24     14.45 o
  11   7   3       37.64       57.33     16.00 o
  12   7   3      301.36      318.29     26.43 o
  13   7   3      385.92      442.01     39.07 o
  14   7   3      212.73      203.52     32.37 o
 -14   8   3       45.16       78.77     20.65 o
 -13   8   3        3.68       31.91     30.04 o
 -12   8   3       99.55      109.83     20.44 o
 -11   8   3      228.22      246.48     24.03 o
 -10   8   3      164.67      166.22     20.11 o
  -9   8   3       54.22       50.04     10.79 o
  -8   8   3      276.02      253.98     12.49 o
  -7   8   3      117.04      124.95     11.20 o
  -6   8   3        1.39        9.33     11.93 o
  -5   8   3       52.65       69.27     17.26 o
  -4   8   3       84.15       78.46     14.93 o
  -3   8   3      234.88      216.83     19.71 o
  -2   8   3     2027.03     2078.22     56.45 o
  -1   8   3      784.00      838.45     42.23 o
   0   8   3      796.95      677.97     26.31 o
   1   8   3        0.52        2.79     13.21 o
   2   8   3     2501.75     2518.88     83.53 o
   3   8   3      196.08      157.00     30.04 o
   4   8   3       87.25       61.51     14.33 o
   5   8   3       16.91        9.85     11.63 o
   6   8   3        2.91       20.57     24.74 o
   7   8   3      101.28      102.32     21.39 o
   8   8   3       19.30       27.14      9.92 o
   9   8   3        2.49       22.70     10.06 o
  10   8   3       69.72       94.48     17.84 o
  11   8   3      271.17      312.82     26.15 o
  12   8   3      418.73      419.80     30.49 o
  13   8   3      127.78      194.59     30.70 o
 -12   9   3       12.68       39.25     32.18 o
 -11   9   3       16.24       40.18     31.07 o
 -10   9   3        8.37       44.46     32.37 o
  -9   9   3        3.05      -12.79     12.79 o
  -8   9   3        0.02       11.57     13.99 o
  -7   9   3       53.26       69.54     17.65 o
  -6   9   3       18.87       18.98     17.49 o
  -5   9   3       15.74        6.33     15.81 o
  -4   9   3      642.41      625.25     43.35 o
  -3   9   3       19.60       14.88     18.23 o
  -2   9   3      555.18      471.59     36.28 o
  -1   9   3      152.94      269.93     29.58 o
   0   9   3      647.06      699.77     43.25 o
   1   9   3      117.96      138.22     24.37 o
   2   9   3       60.28       44.83     19.91 o
   3   9   3        1.27       50.41     20.46 o
   4   9   3      309.65      339.17     55.16 o
   5   9   3        1.31       17.30     18.98 o
   6   9   3       12.91       23.25     18.42 o
   7   9   3       11.81       41.11     19.16 o
   8   9   3      476.82      509.91     37.21 o
   9   9   3       15.27       39.81     18.42 o
  -9  10   3        0.18       12.65     18.05 o
  -8  10   3        1.14       -0.37     17.67 o
  -7  10   3       12.13       35.72     20.28 o
  -6  10   3      114.90      121.67     26.97 o
  -5  10   3        0.71       53.21     21.77 o
  -4  10   3      200.07      208.17     31.44 o
  -3  10   3       27.91       25.67     21.02 o
  -2  10   3      268.34      284.44     32.93 o
  -1  10   3       99.94      129.29     25.86 o
   0  10   3      677.29      610.63     36.56 o
   1  10   3       74.12      130.97     26.23 o
   2  10   3       18.38       18.60     19.16 o
   3  10   3       24.85       15.44     18.60 o
   4  10   3        6.34       -0.37     18.05 o
   5  10   3       51.86       68.09     23.25 o
   6  10   3       54.10       35.16     20.84 o
   7  10   3        6.21       -7.63     15.81 o
   8  10   3       23.32       29.21     19.91 o
   9  10   3       45.18       44.83     21.02 o
  -8  11   3        6.62       18.60     20.09 o
  -7  11   3      158.93      129.48     29.39 o
  -6  11   3      276.44      298.77     36.83 o
  -5  11   3       66.52       55.62     24.37 o
  -4  11   3       68.24      102.32     28.09 o
  -3  11   3       26.99       -5.21     20.46 o
  -2  11   3      340.39      293.56     36.83 o
  -1  11   3        4.41        5.02     20.65 o
   0  11   3       43.16       68.89     17.10 o
   1  11   3       56.48       25.30     23.07 o
   2  11   3        0.93       11.35     21.58 o
   3  11   3        0.32      -18.05     18.05 o
   4  11   3        0.03      -12.09     19.16 o
   5  11   3      492.08      453.17     43.16 o
   6  11   3       41.58       59.72     25.49 o
   7  11   3       13.41       20.09     22.32 o
   8  11   3        0.23       -6.51     18.42 o
  -5  12   3       70.15      103.06     31.44 o
  -4  12   3       30.24        7.07     24.37 o
  -3  12   3      244.89      229.01     37.02 o
  -2  12   3        3.62       20.46     23.44 o
  -1  12   3        5.73       20.65     23.81 o
   0  12   3        0.01       11.84     16.70 o
   1  12   3       24.10       37.76     24.37 o
   2  12   3        1.89       21.39     21.77 o
   3  12   3        0.66        2.98     22.70 o
   4  12   3       16.46       21.39     25.30 o
   5  12   3      209.99      219.52     36.28 o
 -18   0   4        0.00        4.43     19.16 o
 -17   0   4        0.27       -3.20     17.43 o
 -16   0   4       44.88       46.29     20.44 o
 -15   0   4      155.61      191.74     26.35 o
 -14   0   4      213.60      272.25     34.04 o
 -13   0   4      218.10      150.87     29.39 o
 -12   0   4      160.18      146.78     25.86 o
 -11   0   4      329.98      301.93     30.32 o
 -10   0   4     1564.97     1657.97     50.15 o
  -9   0   4      114.98       82.29     13.59 o
  -8   0   4     1462.00     1336.31     39.48 o
  -7   0   4     1562.58     1440.16     39.62 o
  -6   0   4      657.23      456.83     23.72 o
  -5   0   4     2824.91     2737.15     56.23 o
  -4   0   4    40239.40    41427.79    663.25 o
  -3   0   4      229.02      184.49      9.55 o
  -2   0   4      196.54       87.06      7.81 o
   1   0   4      131.16      128.73      8.19 o
   2   0   4      607.69      778.58     18.04 o
   3   0   4     4068.09     3730.34     67.24 o
   4   0   4    10225.94    10704.07    179.43 o
   5   0   4      532.91      624.46     19.98 o
   6   0   4     2050.11     1828.76     42.80 o
   7   0   4       32.65       56.30      8.98 o
   8   0   4     3173.32     2809.46     64.04 o
   9   0   4     1212.52     1257.73     52.28 o
  10   0   4       36.41       52.95     13.05 o
  11   0   4      369.03      270.85     64.93 o
  12   0   4    14538.38    14440.33    221.65 o
  13   0   4       32.77      108.15     19.60 o
  14   0   4      464.31      427.82     33.67 o
  15   0   4       61.73       58.66     20.38 o
  16   0   4      157.86      157.27     27.30 o
  17   0   4        0.45       28.09     34.97 o
 -18   1   4       10.44       21.91     15.67 o
 -17   1   4        0.01       -4.25     12.40 o
 -16   1   4      276.14      254.36     21.75 o
 -15   1   4        0.70        6.80     10.86 o
 -14   1   4       81.05       76.93     13.75 o
 -13   1   4       47.71       43.75     10.96 o
 -12   1   4      523.64      549.12     28.22 o
 -11   1   4        0.01       -3.04     10.03 o
 -10   1   4        9.15       22.67      8.82 o
  -9   1   4      686.09      675.41     22.52 o
  -8   1   4      147.27      189.74      8.65 o
  -7   1   4     1761.58     1698.26     25.08 o
  -6   1   4     2631.14     2552.72     48.67 o
  -5   1   4     1638.57     1401.24     30.52 o
  -4   1   4       19.06        8.52      7.42 o
  -3   1   4    13349.96    13341.85    180.90 o
  -2   1   4   180910.81   186024.95   4195.77 o
  -1   1   4      573.93      618.18     17.86 o
   0   1   4      357.28      423.75      9.20 o
   1   1   4     5045.29     4893.07     89.71 o
   2   1   4    31854.14    33628.82    458.73 o
   3   1   4    20912.43    21104.43    245.70 o
   4   1   4     1742.61     1635.84     27.47 o
   5   1   4       28.01       25.92      3.77 o
   6   1   4     1119.94     1120.19     17.56 o
   7   1   4      719.67      731.02     14.18 o
   8   1   4      789.60      706.80     13.01 o
   9   1   4       87.55       92.92      7.80 o
  10   1   4      256.72      179.21     10.32 o
  11   1   4      365.31      417.88     17.50 o
  12   1   4      289.66      263.74     15.93 o
  13   1   4       29.77       33.91     11.05 o
  14   1   4       31.27       17.93     11.26 o
  15   1   4       66.94       64.28     15.09 o
  16   1   4       14.34       20.15     12.86 o
  17   1   4       44.87       49.21     15.34 o
 -18   2   4        6.08       14.53     14.62 o
 -17   2   4       22.68       21.84     14.28 o
 -16   2   4       28.27       17.53     12.71 o
 -15   2   4      235.46      283.26     20.80 o
 -14   2   4        7.99        0.64     10.25 o
 -13   2   4      126.86      133.37     13.70 o
 -12   2   4     1332.29     1179.55     27.46 o
 -11   2   4       88.95      137.74     18.67 o
 -10   2   4      556.17      546.56     16.54 o
  -9   2   4      652.43      603.44     17.71 o
  -8   2   4     1142.36     1100.86     18.54 o
  -7   2   4     1199.65      992.70     16.62 o
  -6   2   4     4818.14     4715.62     57.15 o
  -5   2   4     1197.77     1111.20     21.95 o
  -4   2   4     1095.27     1054.94     15.20 o
  -3   2   4      211.80       83.56      6.05 o
  -2   2   4      686.12     1032.09     21.00 o
  -1   2   4     6790.31     7205.77    123.34 o
   0   2   4     1068.44      889.96     13.32 o
   1   2   4     2504.62     2431.40     34.24 o
   2   2   4      119.96      193.30      6.19 o
   3   2   4      113.20       89.97      4.13 o
   4   2   4      698.26      827.59     14.30 o
   5   2   4     1703.51     1441.88     18.06 o
   6   2   4      251.32      336.36     13.32 o
   7   2   4      678.14      767.93     15.57 o
   8   2   4      178.00      257.21     11.63 o
   9   2   4        4.09        8.47      4.40 o
  10   2   4        2.19       23.44      5.65 o
  11   2   4        9.97       13.53      6.87 o
  12   2   4      496.57      413.35     17.32 o
  13   2   4     1485.22     1396.79     36.60 o
  14   2   4       40.76       20.40     11.72 o
  15   2   4       11.73       31.57     12.51 o
  16   2   4       72.90       95.45     17.11 o
  17   2   4       28.26       54.50     17.05 o
 -17   3   4      693.23      665.19     25.96 o
 -16   3   4       88.27       82.09     13.01 o
 -15   3   4       28.66       59.69     13.37 o
 -14   3   4       19.76       28.01      8.64 o
 -13   3   4      511.44      502.48     20.78 o
 -12   3   4       45.13       36.58     10.67 o
 -11   3   4      280.11      297.54     13.62 o
 -10   3   4      391.59      451.12     15.10 o
  -9   3   4      271.62      210.86     11.92 o
  -8   3   4       16.64       17.90      7.13 o
  -7   3   4       33.74       44.88      6.67 o
  -6   3   4      108.90      146.62      6.90 o
  -5   3   4     5499.51     6033.10     62.57 o
  -4   3   4      186.86      160.52      6.44 o
  -3   3   4      716.99      648.03     13.66 o
  -2   3   4       26.84       34.97      2.99 o
  -1   3   4    10639.98    11737.82    144.27 o
   0   3   4       56.57       61.77      3.92 o
   1   3   4     2817.45     3224.86     39.19 o
   2   3   4       42.71       74.96      3.51 o
   3   3   4     4628.84     5235.83     53.20 o
   4   3   4        2.54        2.84      3.06 o
   5   3   4       31.16        4.14      3.08 o
   6   3   4      366.91      334.68      8.76 o
   7   3   4     1202.16     1313.46     22.27 o
   8   3   4      100.20       93.59      7.81 o
   9   3   4      278.10      288.38     12.17 o
  10   3   4      236.57      226.96     11.57 o
  11   3   4      179.30      164.37      9.11 o
  12   3   4       54.04       63.13      9.05 o
  13   3   4      349.57      329.61     15.69 o
  14   3   4       19.65       22.30      9.21 o
  15   3   4       55.53       71.85     12.11 o
  16   3   4       44.20       65.02     12.53 o
  17   3   4       52.08       41.40     12.86 o
 -17   4   4      228.48      280.47     23.81 o
 -16   4   4       46.22       46.63     11.96 o
 -15   4   4      650.99      633.49     22.59 o
 -14   4   4      151.99      151.72     12.09 o
 -13   4   4      163.19      144.44     14.79 o
 -12   4   4      166.72      157.52     14.37 o
 -11   4   4     2397.62     2100.45     35.90 o
 -10   4   4       17.28       12.33     10.68 o
  -9   4   4       86.27       96.70      9.08 o
  -8   4   4      458.77      397.00     13.47 o
  -7   4   4        0.35       -4.12      4.12 o
  -6   4   4      124.08      144.66      7.12 o
  -5   4   4     6935.82     6688.88     65.28 o
  -4   4   4     1294.28     1572.73     20.91 o
  -3   4   4      506.14      737.25     10.80 o
  -2   4   4        0.08       -0.93      6.21 o
  -1   4   4       89.78       37.48      4.08 o
   0   4   4       96.08      207.42      7.16 o
   1   4   4       86.79      117.90      7.51 o
   2   4   4       51.22       39.90      8.60 o
   3   4   4      212.64      305.57      7.11 o
   4   4   4        0.42        4.24      3.73 o
   5   4   4      832.92      904.95     15.30 o
   6   4   4     1493.86     1373.75     20.40 o
   7   4   4      441.07      308.98     10.04 o
   8   4   4       83.81       51.99      7.38 o
   9   4   4      373.18      394.22     14.15 o
  10   4   4      117.58      106.52     11.54 o
  11   4   4        0.22        5.30      7.56 o
  12   4   4        4.56        1.01      9.93 o
  13   4   4       59.82       50.64      9.42 o
  14   4   4      440.93      473.58     19.04 o
  15   4   4       64.34       55.91     13.12 o
  16   4   4       22.88       24.18     11.65 o
  17   4   4       36.90       23.11     13.62 o
 -16   5   4      195.03      205.70     17.14 o
 -15   5   4      515.79      587.13     27.83 o
 -14   5   4       14.43       33.29     11.27 o
 -13   5   4       11.57       30.27     10.28 o
 -12   5   4       14.48       31.42     10.87 o
 -11   5   4      558.17      592.15     22.46 o
 -10   5   4       44.75       40.13      9.12 o
  -9   5   4      138.24      142.73     10.54 o
  -8   5   4      135.51      173.34      8.95 o
  -7   5   4        1.16       -0.10      4.92 o
  -6   5   4     1927.95     2061.63     32.68 o
  -5   5   4       17.18       12.64      4.53 o
  -4   5   4     3750.80     3690.32     34.17 o
  -3   5   4       33.95       14.93      3.80 o
  -2   5   4     2130.93     2127.47     34.37 o
  -1   5   4      134.80      171.71      7.85 o
   0   5   4      555.87      530.55     15.12 o
   1   5   4        6.97        7.67     10.03 o
   2   5   4      558.16      623.36     14.99 o
   3   5   4     1016.90     1137.51     15.11 o
   4   5   4     6267.30     6577.35     59.79 o
   5   5   4      390.23      364.49     12.74 o
   6   5   4      141.82      161.56      8.10 o
   7   5   4      362.34      330.67     12.20 o
   8   5   4      121.32       66.43      8.41 o
   9   5   4       97.69       85.47     11.80 o
  10   5   4      601.39      567.76     28.09 o
  11   5   4        1.97       27.39      9.04 o
  12   5   4      244.15      234.00     17.80 o
  13   5   4      135.72      125.85     15.58 o
  14   5   4      488.61      475.77     18.72 o
  15   5   4       85.65       77.99     16.18 o
  16   5   4       41.91       64.06     13.49 o
 -16   6   4      792.51      710.27     49.86 o
 -15   6   4       11.90        7.63     21.21 o
 -14   6   4       13.92       12.93     13.11 o
 -13   6   4      170.52      206.97     19.33 o
 -12   6   4      245.41      257.22     27.35 o
 -11   6   4      379.81      405.77     32.83 o
 -10   6   4       15.98       19.93     12.50 o
  -9   6   4      272.91      291.67     17.94 o
  -8   6   4        1.87       10.13      6.66 o
  -7   6   4       16.33       27.68      7.57 o
  -6   6   4      645.26      529.68     17.16 o
  -5   6   4      686.85      560.32     16.91 o
  -4   6   4       20.44       -4.02      4.02 o
  -3   6   4       11.97       11.42      5.71 o
  -2   6   4        4.16       11.26      5.31 o
  -1   6   4      480.57      420.69     15.66 o
   0   6   4      140.26      215.79     12.36 o
   1   6   4        7.76       10.42      7.77 o
   2   6   4      178.85      276.33     18.05 o
   3   6   4        3.32       -5.41      7.48 o
   4   6   4        7.18        0.02      9.37 o
   5   6   4        1.30        9.49      5.90 o
   6   6   4       19.13       17.39      6.97 o
   7   6   4       92.33      116.90     10.37 o
   8   6   4      698.14      727.80     18.83 o
   9   6   4      225.88      228.51     25.42 o
  10   6   4       72.10       68.65     12.70 o
  11   6   4        0.77       -3.15     10.39 o
  12   6   4       34.73       28.83     13.05 o
  13   6   4        8.65       10.60     19.16 o
  14   6   4        2.59       17.86     19.72 o
  15   6   4       12.58       43.16     23.63 o
 -15   7   4        2.90       16.74     21.39 o
 -14   7   4       20.67       15.59     16.54 o
 -13   7   4        1.01        1.30     17.21 o
 -12   7   4        0.20        7.82     13.90 o
 -11   7   4        3.05       21.25     16.84 o
 -10   7   4       45.13       56.89     17.49 o
  -9   7   4      542.48      494.48     19.82 o
  -8   7   4       66.48       57.97      9.44 o
  -7   7   4        0.53       14.29      8.54 o
  -6   7   4      670.37      516.36     19.02 o
  -5   7   4      128.39      138.02      8.51 o
  -4   7   4        0.96       -3.08      5.80 o
  -3   7   4      292.52      331.89     14.77 o
  -2   7   4     5187.08     4955.48    102.88 o
  -1   7   4     2150.20     2186.25     69.95 o
   0   7   4     3715.29     3905.63    114.87 o
   1   7   4      477.84      411.32     28.65 o
   2   7   4     1270.25     1349.94     41.74 o
   3   7   4       37.05       21.58     10.14 o
   4   7   4      124.62      129.41     16.26 o
   5   7   4       39.70       20.48      7.56 o
   6   7   4      475.88      444.86     16.67 o
   7   7   4       17.03       52.27      8.95 o
   8   7   4      745.95      659.27     29.90 o
   9   7   4       35.71       16.15      9.10 o
  10   7   4       48.37       53.26     15.63 o
  11   7   4       27.81       18.97     14.14 o
  12   7   4       93.57       75.67     17.37 o
  13   7   4       17.62       80.74     23.44 o
  14   7   4        9.48       40.74     22.14 o
 -14   8   4       95.90      176.46     24.81 o
 -13   8   4       31.22       -1.61     15.37 o
 -12   8   4       57.91       39.98     33.11 o
 -11   8   4       10.58       22.35     16.28 o
 -10   8   4       54.98       44.41     14.97 o
  -9   8   4      315.25      291.78     15.31 o
  -8   8   4        1.51       17.23      6.80 o
  -7   8   4      484.12      432.95     17.21 o
  -6   8   4        9.91       30.96      8.09 o
  -5   8   4      232.49      169.77     16.38 o
  -4   8   4      186.04      179.29     16.31 o
  -3   8   4      311.47      362.78     24.17 o
  -2   8   4      115.25      107.71     21.77 o
  -1   8   4      436.95      513.63     34.42 o
   0   8   4      106.41      130.05     27.44 o
   1   8   4      224.65      177.29     22.70 o
   2   8   4       22.66       42.97     17.11 o
   3   8   4       42.25       32.81     12.68 o
   4   8   4      111.09      106.99     16.76 o
   5   8   4       77.50       58.48     14.25 o
   6   8   4        1.55       11.72     15.07 o
   7   8   4       63.92       75.53     19.72 o
   8   8   4      206.48      168.52     15.49 o
   9   8   4        3.53       10.21      9.64 o
  10   8   4      248.13      267.16     37.21 o
  11   8   4      210.04      249.06     24.39 o
  12   8   4     1227.46     1201.45     46.68 o
  13   8   4       75.06       93.20     26.04 o
 -12   9   4        3.40       24.37     31.44 o
 -11   9   4        2.79       22.70     29.21 o
 -10   9   4       43.02       42.97     31.44 o
  -9   9   4        8.09        6.95     13.90 o
  -8   9   4      112.12      117.30     19.99 o
  -7   9   4     1200.57     1078.61     60.27 o
  -6   9   4       75.90       40.18     19.72 o
  -5   9   4       90.25      106.97     24.37 o
  -4   9   4      127.64      177.85     27.53 o
  -3   9   4     1495.88     1383.89     62.13 o
  -2   9   4       20.31       28.28     17.49 o
  -1   9   4      714.51      684.41     42.42 o
   0   9   4        0.44       15.18     12.28 o
   1   9   4      157.01      156.08     25.30 o
   2   9   4        5.24      -13.21     13.21 o
   3   9   4     1845.51     1936.04     75.34 o
   4   9   4        0.78       36.83     19.16 o
   5   9   4     1221.66     1021.69     53.95 o
   6   9   4        7.13        9.67     17.11 o
   7   9   4       21.50       52.83     20.09 o
   8   9   4       30.18       57.11     20.09 o
   9   9   4       30.33       27.90     18.23 o
  -9  10   4       49.47       16.56     19.53 o
  -8  10   4        7.87        2.42     18.05 o
  -7  10   4      214.08      257.65     32.18 o
  -6  10   4        1.07        4.28     19.35 o
  -5  10   4        1.54      -12.46     16.74 o
  -4  10   4        4.07      -17.11     17.11 o
  -3  10   4       71.25       61.58     23.63 o
  -2  10   4        7.14       15.44     18.05 o
  -1  10   4      115.97       43.16     21.77 o
   0  10   4      680.44      705.21     32.55 o
   1  10   4        0.77       18.98     19.35 o
   2  10   4      223.85      271.05     32.74 o
   3  10   4      263.57      174.87     29.02 o
   4  10   4      295.97      307.14     35.35 o
   5  10   4        2.97        6.70     17.86 o
   6  10   4        9.66      -13.21     16.93 o
   7  10   4       16.84        9.49     18.42 o
   8  10   4      203.51      193.85     29.02 o
   9  10   4       44.30       38.88     21.21 o
  -8  11   4       12.37       30.51     20.84 o
  -7  11   4       14.12       15.44     21.77 o
  -6  11   4      320.78      310.12     37.39 o
  -5  11   4        0.19       27.35     21.77 o
  -4  11   4        2.71      -10.23     19.72 o
  -3  11   4       10.05       21.21     21.39 o
  -2  11   4      385.27      423.97     41.49 o
  -1  11   4       37.85       39.25     24.00 o
   0  11   4       50.58       25.12     15.59 o
   1  11   4       16.32       16.00     20.84 o
   2  11   4        1.60       -6.70     20.09 o
   3  11   4        6.24        5.39     20.84 o
   4  11   4      152.72      163.71     32.00 o
   5  11   4       21.80       -4.28     20.28 o
   6  11   4       12.68       15.25     21.39 o
   7  11   4       63.74       69.39     25.49 o
   8  11   4        3.32      -18.05     18.05 o
  -5  12   4        0.11       19.91     25.49 o
  -4  12   4      276.83      293.37     40.93 o
  -3  12   4        4.85       40.74     25.67 o
  -2  12   4        0.61       -5.77     21.77 o
  -1  12   4        9.48       52.09     25.30 o
   0  12   4      217.80      213.93     34.42 o
   1  12   4        0.20       14.70     22.51 o
   2  12   4       14.00       19.91     23.25 o
   3  12   4       14.76      -13.39     21.77 o
   4  12   4        4.36       -9.12     22.14 o
   5  12   4        0.35       14.70     24.93 o
 -18   1   5        0.17        9.39     14.52 o
 -17   1   5       21.01       22.86     13.59 o
 -16   1   5       11.68       28.25     13.39 o
 -15   1   5        0.48       12.57     11.28 o
 -14   1   5      212.01      215.53     21.47 o
 -13   1   5      103.95       95.08     17.16 o
 -12   1   5        0.13       -2.28     14.77 o
 -11   1   5      181.97      224.27     17.38 o
 -10   1   5      742.28      679.53     21.55 o
  -9   1   5      118.99      136.17     19.68 o
  -8   1   5     1544.09     1486.55     36.03 o
  -7   1   5     6040.43     6968.19     79.84 o
  -6   1   5     1093.13     1198.01     29.73 o
  -5   1   5      185.22      153.08     22.58 o
  -4   1   5     1750.43     1429.62     29.47 o
  -3   1   5    38779.76    43269.55    563.72 o
  -2   1   5    30531.12    27928.46    638.09 o
  -1   1   5     8744.15     9087.67    210.59 o
   0   1   5      622.26      574.14     15.53 o
   1   1   5     8159.48     8820.82    156.34 o
   2   1   5     1761.20     1742.56     25.27 o
   3   1   5    19781.40    20886.49    199.94 o
   4   1   5        0.33       -2.46      2.46 o
   5   1   5      359.55      435.70     10.65 o
   6   1   5      114.12       85.31      5.32 o
   7   1   5     1124.80     1200.47     19.70 o
   8   1   5     1697.58     1623.46     21.95 o
   9   1   5      238.31      236.03     10.55 o
  10   1   5        0.42       -3.80      6.41 o
  11   1   5      378.59      429.47     24.01 o
  12   1   5     1200.74     1102.82     28.44 o
  13   1   5      669.94      626.43     24.93 o
  14   1   5       71.17       66.18     13.67 o
  15   1   5        3.92       14.59     12.50 o
  16   1   5      112.54      108.88     17.34 o
  17   1   5      107.20      102.10     17.50 o
 -18   2   5       57.14       73.92     17.78 o
 -17   2   5        5.69        9.94     13.44 o
 -16   2   5       29.17       24.12     13.30 o
 -15   2   5      122.49      168.97     18.38 o
 -14   2   5       77.88       77.50     13.16 o
 -13   2   5       10.94       11.77      9.18 o
 -12   2   5     1350.21     1311.56     48.81 o
 -11   2   5     1680.05     1679.42     29.27 o
 -10   2   5     1197.30     1220.64     19.91 o
  -9   2   5      289.32      255.54     11.54 o
  -8   2   5     1512.25     1426.72     21.88 o
  -7   2   5      347.95      246.78      8.45 o
  -6   2   5     2941.21     2855.40     33.78 o
  -5   2   5      391.82      392.00     11.81 o
  -4   2   5      473.32      563.47     12.76 o
  -3   2   5       18.54        8.11      2.37 o
  -2   2   5        3.78       -5.45      8.57 o
  -1   2   5     1931.63     2027.00     63.90 o
   0   2   5     7567.26     7817.12     87.15 o
   1   2   5    12651.14    13119.94    184.18 o
   2   2   5      139.64      173.31      5.15 o
   3   2   5     1783.13     1865.47     25.33 o
   4   2   5     4180.96     4315.85     46.51 o
   5   2   5     5085.11     5083.46     49.15 o
   6   2   5     1425.83     1608.44     23.33 o
   7   2   5      811.94      784.04     15.73 o
   8   2   5     4475.99     4506.89     48.12 o
   9   2   5       17.09       17.75      4.96 o
  10   2   5        7.08        2.74      5.25 o
  11   2   5     1965.22     1937.49     31.40 o
  12   2   5      140.28      122.61     11.78 o
  13   2   5       31.71       71.73     12.28 o
  14   2   5      225.90      224.29     18.59 o
  15   2   5      441.77      484.34     25.68 o
  16   2   5       18.97       12.05     13.14 o
  17   2   5        6.67       24.33     15.09 o
 -17   3   5      151.43      188.45     16.99 o
 -16   3   5       65.49       20.33     10.98 o
 -15   3   5      170.34      205.66     15.22 o
 -14   3   5      110.14      101.53     11.56 o
 -13   3   5      102.46       76.05      9.80 o
 -12   3   5      193.49      195.07     14.95 o
 -11   3   5      321.49      375.95     15.02 o
 -10   3   5     1924.76     1658.28     31.35 o
  -9   3   5      493.55      448.50     15.45 o
  -8   3   5     4208.87     4284.19     57.26 o
  -7   3   5      616.28      585.29     14.38 o
  -6   3   5      166.03      365.69      9.38 o
  -5   3   5      968.14      821.22     14.65 o
  -4   3   5    14064.53    16303.93    142.71 o
  -3   3   5      230.28      272.85      7.85 o
  -2   3   5      234.55      352.90      6.62 o
  -1   3   5      423.86      469.15     10.07 o
   0   3   5       84.51       84.36      4.24 o
   1   3   5      170.26      140.81      5.68 o
   2   3   5     1048.85     1084.79     14.63 o
   3   3   5     1073.60     1013.77     12.71 o
   4   3   5     2165.15     2630.61     29.13 o
   5   3   5      347.37      332.17      8.96 o
   6   3   5        2.37        7.95      3.54 o
   7   3   5      193.33      192.29      9.17 o
   8   3   5      266.13      308.85     11.71 o
   9   3   5     1433.88     1398.02     25.30 o
  10   3   5        9.16       12.24      5.05 o
  11   3   5        0.03        1.81      5.66 o
  12   3   5     1220.91     1143.88     25.71 o
  13   3   5       91.70       76.07     10.44 o
  14   3   5      163.27      186.14     16.70 o
  15   3   5        4.61       25.74     15.50 o
  16   3   5       97.94      100.04     14.01 o
  17   3   5        2.48       12.94     11.70 o
 -17   4   5        1.95       50.07     13.12 o
 -16   4   5       20.47       17.19     10.66 o
 -15   4   5      119.99      150.99     19.55 o
 -14   4   5        8.24       19.76     10.63 o
 -13   4   5       92.10      141.68     14.81 o
 -12   4   5      952.64      862.51     26.73 o
 -11   4   5      337.12      367.77     15.37 o
 -10   4   5      318.36      316.13     13.80 o
  -9   4   5      789.72      694.11     18.12 o
  -8   4   5        5.65       12.20      6.33 o
  -7   4   5        0.98       -3.21      4.05 o
  -6   4   5      130.58      145.04      7.77 o
  -5   4   5      414.40      389.38     11.16 o
  -4   4   5     5287.25     5868.70     62.95 o
  -3   4   5      809.97      812.27     11.61 o
  -2   4   5     2068.22     1966.37     25.59 o
  -1   4   5     2587.08     2890.61     36.65 o
   0   4   5     1263.76     1416.99     24.50 o
   1   4   5     1605.52     1387.85     23.76 o
   2   4   5      381.93      451.25      9.67 o
   3   4   5       65.42       79.71      4.26 o
   4   4   5       50.06       62.29      3.90 o
   5   4   5      130.48      104.04      6.14 o
   6   4   5     1539.35     1488.54     21.50 o
   7   4   5        7.35        7.58      5.03 o
   8   4   5        1.96        9.81      5.99 o
   9   4   5      154.40      194.41     14.21 o
  10   4   5      114.63      106.97      9.87 o
  11   4   5      153.42      164.01     12.36 o
  12   4   5        7.39       -0.43      6.66 o
  13   4   5       27.35       37.86      9.22 o
  14   4   5        0.49       14.16      8.88 o
  15   4   5       33.23       36.89     10.81 o
  16   4   5        1.52       -3.36     10.64 o
 -16   5   5      323.50      368.99     21.48 o
 -15   5   5       32.10       30.17     13.72 o
 -14   5   5      272.83      284.09     19.75 o
 -13   5   5        0.17        8.16     10.52 o
 -12   5   5      115.72      127.56     14.16 o
 -11   5   5      367.79      348.48     17.38 o
 -10   5   5      421.20      445.19     18.08 o
  -9   5   5      523.08      505.07     16.32 o
  -8   5   5       39.61       28.85      6.09 o
  -7   5   5      161.02      154.03      8.46 o
  -6   5   5       15.34       16.03      5.47 o
  -5   5   5       96.86       85.71      6.23 o
  -4   5   5       19.09       28.41      3.63 o
  -3   5   5      450.14      411.74     10.39 o
  -2   5   5       20.50       49.34      6.29 o
  -1   5   5      942.69      871.67     27.13 o
   0   5   5      234.68      218.50      8.75 o
   1   5   5       11.68       18.76      4.43 o
   2   5   5     2056.75     2214.60     41.19 o
   3   5   5     1464.56     1474.05     18.70 o
   4   5   5      110.88      127.73      9.08 o
   5   5   5      296.53      305.25      8.37 o
   6   5   5       74.25       47.61      5.74 o
   7   5   5      149.18      164.84      8.68 o
   8   5   5      164.20      133.95      8.59 o
   9   5   5       63.60       49.30      8.03 o
  10   5   5       46.33       42.12     13.77 o
  11   5   5       51.21       47.43     15.27 o
  12   5   5       48.14       49.29     12.32 o
  13   5   5       78.16       58.75     13.17 o
  14   5   5        8.63       27.25      9.37 o
  15   5   5       17.93       22.17     10.87 o
  16   5   5       60.28       51.59     12.96 o
 -16   6   5       94.44      171.15     32.74 o
 -15   6   5      129.39       64.18     24.74 o
 -14   6   5       14.63       34.79     14.06 o
 -13   6   5       24.84       63.79     14.41 o
 -12   6   5        0.20       34.11     14.37 o
 -11   6   5      511.28      496.65     27.12 o
 -10   6   5       49.69       72.24     12.81 o
  -9   6   5      149.16      135.83     11.29 o
  -8   6   5      344.84      370.24     17.33 o
  -7   6   5     1051.76     1028.60     22.50 o
  -6   6   5        5.30       -4.44     14.20 o
  -5   6   5      256.27      333.88     10.90 o
  -4   6   5       25.80       42.08      5.73 o
  -3   6   5       65.17       44.99      7.15 o
  -2   6   5        6.28        3.50      5.07 o
  -1   6   5      946.66      810.56     19.73 o
   0   6   5        1.24       -8.65      8.65 o
   1   6   5      387.18      434.21     23.46 o
   2   6   5       22.75       35.66      9.64 o
   3   6   5     2636.76     2811.43    142.87 o
   4   6   5        8.81        1.67      5.73 o
   5   6   5      205.34      175.40     10.96 o
   6   6   5       17.51       31.45      7.58 o
   7   6   5     2906.90     2556.42     39.15 o
   8   6   5       84.33       91.60     13.12 o
   9   6   5      527.26      508.25     25.21 o
  10   6   5       32.31       56.43     18.26 o
  11   6   5      257.89      185.75     17.52 o
  12   6   5      193.13      212.74     22.91 o
  13   6   5      155.11      152.91     31.35 o
  14   6   5       80.00       71.99     25.11 o
  15   6   5        3.78       -4.61     11.43 o
 -15   7   5        1.04        1.14     15.86 o
 -14   7   5       16.97       30.73     17.74 o
 -13   7   5        4.97        6.46     14.96 o
 -12   7   5      238.15      178.84     32.65 o
 -11   7   5        0.03        6.52     13.58 o
 -10   7   5        0.02       16.95     21.30 o
  -9   7   5       19.96       28.46      9.40 o
  -8   7   5       18.68       30.92      9.77 o
  -7   7   5       12.53       11.52      6.75 o
  -6   7   5       13.73       24.40      5.79 o
  -5   7   5      242.94      243.30     26.58 o
  -4   7   5      208.86      206.36     12.31 o
  -3   7   5     1805.71     1908.53     36.26 o
  -2   7   5     1694.47     1628.58     36.21 o
  -1   7   5     2483.01     2493.02     77.20 o
   0   7   5       18.01       -0.42     18.98 o
   1   7   5       47.61       34.79     14.70 o
   2   7   5      211.40      189.27     17.51 o
   3   7   5      405.14      472.64     29.11 o
   4   7   5      564.15      563.43     27.04 o
   5   7   5        8.68        6.53      6.86 o
   6   7   5       74.60       72.59     12.62 o
   7   7   5       20.31       38.54      8.75 o
   8   7   5        7.29        3.51      8.52 o
   9   7   5      142.31       92.87     18.78 o
  10   7   5      112.63       93.89     17.09 o
  11   7   5      164.38      158.00     20.61 o
  12   7   5       35.25       36.87     16.17 o
  13   7   5      141.38       86.13     25.30 o
  14   7   5      124.76       85.02     26.42 o
 -14   8   5        1.28      -14.96     18.79 o
 -13   8   5        0.04       -1.05     15.78 o
 -12   8   5      154.03      102.56     29.58 o
 -11   8   5       48.21       38.68     16.30 o
 -10   8   5      159.96      146.33     19.72 o
  -9   8   5       20.46        9.54      6.62 o
  -8   8   5      557.24      467.00     15.82 o
  -7   8   5       30.34       45.86     13.67 o
  -6   8   5      114.52      112.66     11.22 o
  -5   8   5      332.92      270.94     14.91 o
  -4   8   5     1398.99     1217.85     35.85 o
  -3   8   5      427.21      415.22     33.30 o
  -2   8   5        0.22      -13.02     13.02 o
  -1   8   5       12.49       11.53     15.25 o
   0   8   5       60.71       43.55     11.44 o
   1   8   5       45.81       80.37     18.05 o
   2   8   5     2585.66     2534.32     83.71 o
   3   8   5      108.95      113.50     16.48 o
   4   8   5      614.63      541.64     36.28 o
   5   8   5      119.98      101.48     16.22 o
   6   8   5      477.30      543.96     36.65 o
   7   8   5       76.05       73.48     18.98 o
   8   8   5        3.32        2.68      9.90 o
   9   8   5        4.30       10.00     10.38 o
  10   8   5      147.80      139.52     23.25 o
  11   8   5       53.77      153.29     25.67 o
  12   8   5      580.48      593.26     40.93 o
  13   8   5       15.44       -1.86     19.35 o
 -12   9   5      159.59      162.22     44.28 o
 -11   9   5        1.28       31.25     30.32 o
 -10   9   5        4.11       50.04     30.88 o
  -9   9   5        0.02       -4.50     13.59 o
  -8   9   5        0.66        6.23     14.18 o
  -7   9   5       28.05       85.05     18.02 o
  -6   9   5       22.86       11.29     13.36 o
  -5   9   5       98.26       56.93     21.21 o
  -4   9   5      715.40      587.49     41.49 o
  -3   9   5        4.10        7.63     17.86 o
  -2   9   5      599.12      438.29     35.16 o
  -1   9   5       25.63       35.90     19.35 o
   0   9   5      738.30      723.52     29.66 o
   1   9   5      129.52      100.46     22.14 o
   2   9   5      131.17      106.22     23.25 o
   3   9   5       22.40       61.02     20.84 o
   4   9   5      322.29      255.79     30.32 o
   5   9   5        0.03       13.02     17.86 o
   6   9   5       41.96       10.98     18.05 o
   7   9   5       23.53       33.49     18.42 o
   8   9   5       31.14       40.74     19.16 o
   9   9   5       27.00       19.16     17.67 o
 -11  10   5        8.86       14.88     34.79 o
  -9  10   5        2.72        3.91     18.60 o
  -8  10   5        0.10       30.70     20.46 o
  -7  10   5        7.39       12.65     18.23 o
  -6  10   5       87.68       43.53     21.58 o
  -5  10   5       43.44       46.88     20.84 o
  -4  10   5       81.36       61.20     24.37 o
  -3  10   5      137.24      136.36     27.53 o
  -2  10   5       14.44        4.65     18.05 o
  -1  10   5       11.41       -0.19     17.49 o
   0  10   5      598.42      590.09     34.70 o
   1  10   5       68.27       98.78     25.49 o
   2  10   5       46.28       59.53     21.58 o
   3  10   5      210.98      194.40     30.88 o
   4  10   5      108.44      106.97     25.86 o
   5  10   5       31.67       50.04     22.51 o
   6  10   5       17.37       18.60     19.72 o
   7  10   5        0.07        1.67     17.67 o
   8  10   5        8.09       15.81     19.91 o
   9  10   5      221.67      248.73     30.51 o
  -8  11   5       75.03       94.13     25.49 o
  -7  11   5        1.90        2.60     21.02 o
  -6  11   5      102.72      101.95     28.65 o
  -5  11   5       45.17       -1.86     20.46 o
  -4  11   5       31.30       46.88     23.63 o
  -3  11   5      222.74      198.31     33.30 o
  -2  11   5      264.93      228.45     34.23 o
  -1  11   5      423.93      420.62     41.86 o
   0  11   5        0.79      -13.33     13.33 o
   1  11   5      161.39      143.43     29.39 o
   2  11   5        0.12      -16.18     17.67 o
   3  11   5       36.36       88.55     27.35 o
   4  11   5        0.05        4.46     20.84 o
   5  11   5       45.84       67.53     25.67 o
   6  11   5        0.60      -18.23     18.23 o
   7  11   5        3.86       26.79     22.32 o
   8  11   5       61.18       97.11     26.23 o
  -5  12   5        1.58       10.23     24.00 o
  -4  12   5       72.37       75.90     29.02 o
  -3  12   5      101.27      125.57     31.25 o
  -2  12   5       72.65       57.86     27.90 o
  -1  12   5      540.71      620.98     49.86 o
   0  12   5       27.11       32.37     17.95 o
   1  12   5       38.96       18.05     22.32 o
   2  12   5        4.11       -4.09     21.39 o
   3  12   5       30.82       50.60     26.60 o
   4  12   5       20.52      -18.79     20.84 o
   5  12   5       58.82       93.02     29.77 o
 -18   0   6       73.08       52.53     26.14 o
 -17   0   6       22.54       12.62     19.89 o
 -16   0   6       99.23       75.69     21.77 o
 -15   0   6        2.42        4.40     15.25 o
 -14   0   6      362.93      245.56     35.53 o
 -13   0   6        4.16      -16.37     16.37 o
 -12   0   6        0.96        8.00     17.39 o
 -11   0   6      130.78      107.82     17.34 o
 -10   0   6      353.61      349.80     23.82 o
  -9   0   6       78.77       48.16     27.35 o
  -8   0   6     3171.02     4043.09     85.73 o
  -7   0   6        0.34       -4.95     14.42 o
  -6   0   6     1273.11     1777.51     43.18 o
  -5   0   6     1980.39     1971.11     52.09 o
  -4   0   6     2838.67     3358.85     65.10 o
  -3   0   6        8.91        0.37      5.02 o
  -2   0   6    10522.78    10489.42    245.38 o
   1   0   6        7.50       -2.02      2.02 o
   2   0   6     7868.12     8551.18    118.59 o
   3   0   6     1384.30     1217.46     24.63 o
   4   0   6        0.25        6.90      4.11 o
   5   0   6       80.64       77.68      8.77 o
   6   0   6      232.95      300.82     22.42 o
   7   0   6      186.99      140.67     13.02 o
   8   0   6     3245.90     2890.04     66.21 o
   9   0   6      304.54      270.93     19.43 o
  10   0   6     1852.53     1950.92     46.49 o
  11   0   6      955.77      921.02     32.05 o
  12   0   6      501.89      547.78     27.34 o
  13   0   6       47.87       47.23     17.21 o
  14   0   6     1080.91      961.63     45.82 o
  15   0   6      199.88      168.10     25.58 o
  16   0   6       96.18       73.44     22.20 o
  17   0   6       53.75       65.89     24.27 o
 -18   1   6       23.29       34.70     16.30 o
 -17   1   6        2.71       12.40     13.12 o
 -16   1   6      116.53      114.45     17.44 o
 -15   1   6        9.82       43.28     12.85 o
 -14   1   6      484.76      462.41     22.81 o
 -13   1   6       54.20       49.05     14.86 o
 -12   1   6      231.84      186.59     17.30 o
 -11   1   6       36.25       -1.19      7.90 o
 -10   1   6       41.64       13.41      8.70 o
  -9   1   6        4.07       -5.34      5.34 o
  -8   1   6     5233.32     5868.95    101.72 o
  -7   1   6      190.22      368.47     11.09 o
  -6   1   6      302.84      362.31     10.60 o
  -5   1   6      577.76      523.99     30.88 o
  -4   1   6       75.46       64.84     11.51 o
  -3   1   6     6016.24     6162.39     89.68 o
  -2   1   6    18411.44    20225.61   1513.47 o
  -1   1   6     1106.45     1061.69     30.32 o
   0   1   6     3964.79     4390.98     55.38 o
   1   1   6     2908.30     2882.12     38.45 o
   2   1   6    14501.97    15153.27    160.40 o
   3   1   6     3485.63     3790.02     41.22 o
   4   1   6      840.87      968.88     16.25 o
   5   1   6      370.86      326.73     15.95 o
   6   1   6      128.38      104.62      6.33 o
   7   1   6     1655.19     1595.39     20.90 o
   8   1   6      110.40      177.34      8.57 o
   9   1   6      780.95      700.82     22.82 o
  10   1   6        5.91       -3.12      7.87 o
  11   1   6     3030.69     3105.46     50.49 o
  12   1   6      234.50      251.63     15.87 o
  13   1   6       56.83       36.30     11.41 o
  14   1   6      149.65      126.42     16.28 o
  15   1   6      209.74      215.24     22.26 o
  16   1   6       20.72       13.99     14.55 o
  17   1   6        0.90        9.10     13.22 o
 -18   2   6      135.85       84.63     23.12 o
 -17   2   6        6.26       31.34     14.28 o
 -16   2   6      101.77       72.90     15.68 o
 -15   2   6        8.14       31.63     12.58 o
 -14   2   6        3.12        9.03     10.19 o
 -13   2   6       44.17       44.53     11.19 o
 -12   2   6      163.13      211.07     19.11 o
 -11   2   6     1380.17     1342.64     22.33 o
 -10   2   6      325.70      337.53     13.08 o
  -9   2   6       81.31       75.83      7.83 o
  -8   2   6      287.67      240.29     13.04 o
  -7   2   6        5.21       -3.76      3.77 o
  -6   2   6     2028.94     1881.58     24.99 o
  -5   2   6     4281.05     4345.99     46.46 o
  -4   2   6       45.29       18.85      3.93 o
  -3   2   6      711.20      654.81     11.67 o
  -2   2   6    10280.77    10331.72    107.51 o
  -1   2   6       97.91      106.50      8.19 o
   0   2   6     2319.47     2636.41     36.57 o
   1   2   6    59775.32    60099.46    717.46 o
   2   2   6     2007.86     1904.71     21.02 o
   3   2   6     2029.58     2242.82     23.69 o
   4   2   6      477.18      463.51      8.84 o
   5   2   6    10670.02    10567.22     94.88 o
   6   2   6      316.45      387.73     10.52 o
   7   2   6     3978.12     4221.49     44.63 o
   8   2   6      175.62      180.20      8.98 o
   9   2   6      431.57      402.85     11.21 o
  10   2   6        3.94        6.88      5.28 o
  11   2   6     2714.37     2607.28     38.41 o
  12   2   6      136.46      160.05     11.49 o
  13   2   6      691.97      681.72     25.69 o
  14   2   6       59.35       55.56     12.78 o
  15   2   6      195.27      205.26     19.41 o
  16   2   6        0.76       15.00     13.15 o
  17   2   6        3.30       47.31     14.96 o
 -17   3   6      464.32      404.23     22.24 o
 -16   3   6       10.92       11.31     10.61 o
 -15   3   6      278.88      264.43     16.40 o
 -14   3   6        0.88       24.31      8.90 o
 -13   3   6       43.51        8.58      8.44 o
 -12   3   6        6.75       14.40      8.21 o
 -11   3   6     1393.77     1399.45     32.26 o
 -10   3   6      306.44      341.55     14.53 o
  -9   3   6      340.05      279.98     13.09 o
  -8   3   6      227.88      206.70     10.16 o
  -7   3   6     2122.11     2327.46     32.80 o
  -6   3   6       19.47       34.42      4.52 o
  -5   3   6     3324.08     3035.01     35.71 o
  -4   3   6       17.56       33.50      4.48 o
  -3   3   6     6176.35     7293.36     67.34 o
  -2   3   6        8.22       31.72      3.05 o
  -1   3   6     1708.56     1687.89     22.88 o
   0   3   6       80.68      104.47      4.55 o
   1   3   6     2535.28     2825.32     29.64 o
   2   3   6     1117.80     1020.70     16.18 o
   3   3   6     1073.68     1324.88     15.53 o
   4   3   6        2.17       -0.82      2.92 o
   5   3   6      459.72      594.24     12.01 o
   6   3   6       23.59       13.94      5.16 o
   7   3   6     1320.08     1392.75     23.26 o
   8   3   6      109.84      142.50      9.02 o
   9   3   6      842.22      822.91     18.93 o
  10   3   6        1.44        9.85      5.03 o
  11   3   6       77.03       72.71     13.58 o
  12   3   6      132.19      146.66     11.39 o
  13   3   6      275.86      287.64     15.32 o
  14   3   6        4.14        3.51      8.91 o
  15   3   6      177.55      168.51     14.90 o
  16   3   6       26.81       34.07     12.01 o
  17   3   6        3.71        9.29     11.89 o
 -17   4   6      215.74      288.23     22.38 o
 -16   4   6      191.59      172.02     15.60 o
 -15   4   6      145.94      109.39     12.13 o
 -14   4   6      237.37      258.58     21.73 o
 -13   4   6      427.25      384.98     20.19 o
 -12   4   6      302.17      358.81     17.20 o
 -11   4   6      366.61      309.49     14.53 o
 -10   4   6        0.66       -0.71      6.48 o
  -9   4   6       28.16       28.37      7.37 o
  -8   4   6      924.93      828.04     27.07 o
  -7   4   6      503.07      418.01     14.59 o
  -6   4   6      420.00      496.84     13.48 o
  -5   4   6     4588.91     4283.27     48.97 o
  -4   4   6     1563.32     1455.22     21.78 o
  -3   4   6       85.49       70.61      4.37 o
  -2   4   6      377.81      249.54     10.10 o
  -1   4   6     9685.91     9629.34    104.83 o
   0   4   6      382.25      337.86     10.21 o
   1   4   6        0.53       54.82     14.78 o
   2   4   6     1466.76     1572.46     21.74 o
   3   4   6     1956.05     1853.71     20.83 o
   4   4   6      640.93      652.40     10.78 o
   5   4   6      400.55      477.77     11.05 o
   6   4   6       22.99       48.11      5.42 o
   7   4   6       27.18       19.52      4.68 o
   8   4   6     1693.97     1669.96     28.69 o
   9   4   6        5.91        3.34      6.16 o
  10   4   6        9.50        5.77      6.84 o
  11   4   6      195.58      191.30     11.06 o
  12   4   6      208.60      198.88     12.38 o
  13   4   6        0.82        1.83      8.07 o
  14   4   6       53.01       71.40     11.19 o
  15   4   6      115.70      128.99     21.70 o
  16   4   6       74.96       56.94     12.79 o
 -16   5   6      453.17      433.19     25.52 o
 -15   5   6      169.30      188.67     25.36 o
 -14   5   6      627.54      591.50     25.49 o
 -13   5   6      139.71      170.77     16.17 o
 -12   5   6     1458.33     1258.68     33.36 o
 -11   5   6      264.43      301.06     16.47 o
 -10   5   6     1076.97     1144.57     26.90 o
  -9   5   6      116.81      149.63     10.70 o
  -8   5   6     1766.15     1523.74     23.95 o
  -7   5   6      386.06      353.86     11.31 o
  -6   5   6     1069.61     1085.02     18.63 o
  -5   5   6       98.97      104.95      7.34 o
  -4   5   6      139.68       77.32      4.54 o
  -3   5   6       52.61       63.54      5.30 o
  -2   5   6     7490.22     7880.58     88.55 o
  -1   5   6      725.31      710.78     13.39 o
   0   5   6     1309.73     1236.08     18.14 o
   1   5   6      222.54      261.76     13.64 o
   2   5   6     4812.19     5123.44     92.77 o
   3   5   6      125.82      169.18      6.16 o
   4   5   6     1796.83     1745.96     21.44 o
   5   5   6      269.70      253.78      7.95 o
   6   5   6      115.91      124.92      6.12 o
   7   5   6     1066.93     1075.68     19.22 o
   8   5   6     1036.56      929.69     17.82 o
   9   5   6      316.06      251.41     12.79 o
  10   5   6       19.44       25.69      7.86 o
  11   5   6      437.96      503.52     19.34 o
  12   5   6       33.95       31.87     11.55 o
  13   5   6       77.47       74.88     10.17 o
  14   5   6        3.65        4.69      9.12 o
  15   5   6       39.92       22.19     11.33 o
  16   5   6        5.44       13.59     11.67 o
 -16   6   6      532.16      543.40     44.28 o
 -15   6   6       18.54       42.57     15.49 o
 -14   6   6        0.45        5.00     12.89 o
 -13   6   6        5.76        3.07     21.86 o
 -12   6   6       33.19       45.89     14.90 o
 -11   6   6      385.88      404.99     25.63 o
 -10   6   6      738.62      647.06     25.67 o
  -9   6   6      178.90      176.79     14.89 o
  -8   6   6        0.71       14.03      6.98 o
  -7   6   6      329.39      344.00     13.46 o
  -6   6   6      149.26      100.87      9.92 o
  -5   6   6      217.18      166.40      8.58 o
  -4   6   6     1175.01     1105.38     19.93 o
  -3   6   6       40.92       57.40      7.62 o
  -2   6   6      420.48      383.31     13.77 o
  -1   6   6      256.52      226.73     10.95 o
   0   6   6      219.25      251.12     10.20 o
   1   6   6        1.11        3.31      6.98 o
   2   6   6     2767.92     2936.35    132.64 o
   3   6   6      261.78      319.94     19.75 o
   4   6   6      184.45      199.71     11.21 o
   5   6   6        1.16        9.82      5.99 o
   6   6   6      740.08      693.78     22.50 o
   7   6   6        2.97       25.26      6.83 o
   8   6   6      373.73      373.51     14.08 o
   9   6   6       30.64       47.07     19.38 o
  10   6   6      510.19      406.48     21.32 o
  11   6   6        1.38        7.25     10.76 o
  12   6   6       51.65       77.47     18.03 o
  13   6   6       76.88      103.84     20.25 o
  14   6   6        0.35       19.16     22.32 o
  15   6   6       15.81       10.79     20.56 o
 -15   7   6       57.78       43.17     18.52 o
 -14   7   6        5.28       -3.07     19.53 o
 -13   7   6       12.39       49.27     17.10 o
 -12   7   6       47.49       53.50     17.30 o
 -11   7   6       24.53       18.53     14.11 o
 -10   7   6       16.24       24.43     12.94 o
  -9   7   6      293.46      256.73     15.80 o
  -8   7   6      105.21      144.89     11.84 o
  -7   7   6       80.48      125.38      8.43 o
  -6   7   6      214.44      148.32      8.95 o
  -5   7   6      263.70      225.63     12.64 o
  -4   7   6     1663.12     1690.44     33.99 o
  -3   7   6      624.20      609.35     19.07 o
  -2   7   6      560.30      668.07     19.76 o
  -1   7   6      299.57      307.14     26.23 o
   0   7   6     1173.31     1098.53     91.06 o
   1   7   6      762.49      708.41     36.46 o
   2   7   6      334.35      268.57     29.77 o
   3   7   6        3.62        2.05      9.82 o
   4   7   6       12.90       16.23     16.37 o
   5   7   6       85.74       78.80     14.34 o
   6   7   6      638.85      559.18     19.98 o
   7   7   6      262.72      226.63     14.83 o
   8   7   6      159.20      174.30     13.95 o
   9   7   6       13.10       50.98     15.17 o
  10   7   6        2.30        6.19     12.46 o
  11   7   6      174.96      116.71     18.82 o
  12   7   6       35.18       38.69     19.35 o
  13   7   6      144.71      168.17     29.58 o
  14   7   6       10.98       46.69     22.88 o
 -14   8   6       10.74       -0.30     16.52 o
 -13   8   6        8.86       19.20     16.81 o
 -12   8   6      183.47      211.59     26.70 o
 -11   8   6       12.54        9.42     21.95 o
 -10   8   6       29.64       48.89     15.63 o
  -9   8   6        1.29        4.04      6.30 o
  -8   8   6       35.92       65.71      8.39 o
  -7   8   6      211.89      187.45     19.92 o
  -6   8   6       19.81       11.93     13.18 o
  -5   8   6      436.45      426.26     19.78 o
  -4   8   6        6.68       10.08     13.45 o
  -3   8   6      744.06      732.22     42.23 o
  -2   8   6      310.86      330.95     31.07 o
  -1   8   6        0.66       10.05     15.25 o
   0   8   6      157.63      156.56     41.39 o
   1   8   6      636.01      640.32     37.58 o
   2   8   6       56.64       34.23     16.18 o
   3   8   6       29.97       20.32     11.98 o
   4   8   6       68.08       76.70     15.94 o
   5   8   6        7.12        3.55     10.72 o
   6   8   6       61.57       30.88     17.30 o
   7   8   6      113.48       82.78     19.91 o
   8   8   6        0.05       -5.75      9.60 o
   9   8   6      360.76      324.55     19.47 o
  10   8   6        6.24       64.55     19.35 o
  11   8   6     1166.99     1354.31     59.53 o
  12   8   6       37.70       96.36     24.37 o
  13   8   6       30.29       23.63     21.39 o
 -12   9   6       11.18      -13.77     26.23 o
 -11   9   6       17.02       17.67     29.39 o
 -10   9   6       40.61       13.95     27.72 o
  -9   9   6        0.60       -2.88     13.35 o
  -8   9   6       60.44       34.24     16.21 o
  -7   9   6      533.20      619.40     33.70 o
  -6   9   6       55.64       32.25     15.15 o
  -5   9   6      260.86      334.86     34.23 o
  -4   9   6      125.92      137.29     26.79 o
  -3   9   6      777.51      717.34     45.58 o
  -2   9   6       70.96       50.60     20.84 o
  -1   9   6     1416.36     1543.70     64.18 o
   0   9   6        2.96       -9.93      9.93 o
   1   9   6       50.80       34.04     17.11 o
   2   9   6       11.01       18.23     16.74 o
   3   9   6       37.42       53.02     21.21 o
   4   9   6        2.26       28.65     17.86 o
   5   9   6      343.61      400.34     36.28 o
   6   9   6        0.03      -13.39     15.81 o
   7   9   6       40.66       21.77     17.30 o
   8   9   6        5.13       18.23     17.11 o
   9   9   6       50.36       43.53     19.35 o
  12   9   6       28.98       29.58     17.11 o
 -11  10   6       10.01       89.67     37.76 o
 -10  10   6        2.33       45.02     32.93 o
  -9  10   6        7.52        3.41     15.41 o
  -8  10   6       37.10       14.14     19.16 o
  -7  10   6        0.04       18.05     18.42 o
  -6  10   6       49.14       73.85     23.63 o
  -5  10   6      155.36      186.78     29.39 o
  -4  10   6      222.46      207.43     30.88 o
  -3  10   6      150.11      107.53     25.49 o
  -2  10   6        4.90        7.07     17.86 o
  -1  10   6      110.23      153.29     27.90 o
   0  10   6       25.07       40.51     14.97 o
   1  10   6     1595.05     1624.25     70.13 o
   2  10   6      189.88      140.27     26.23 o
   3  10   6      129.85       70.88     24.74 o
   4  10   6      139.84      121.48     26.79 o
   5  10   6       47.31       47.62     22.51 o
   6  10   6        8.06        2.05     18.05 o
   7  10   6       20.28       18.98     19.53 o
   8  10   6       54.70       46.69     21.95 o
   9  10   6        7.55        4.28     18.60 o
  -8  11   6      232.75      300.81     35.35 o
  -7  11   6      149.66      244.45     35.35 o
  -6  11   6       20.16       -2.79     20.65 o
  -5  11   6       31.02       74.78     26.79 o
  -4  11   6       97.83       73.67     25.49 o
  -3  11   6        1.34      -19.16     19.16 o
  -2  11   6      257.76      207.05     32.93 o
  -1  11   6      108.98      119.62     28.46 o
   0  11   6       14.82        3.53     14.34 o
   1  11   6       40.40       15.25     20.84 o
   2  11   6       14.72       39.62     22.70 o
   3  11   6        2.41       -0.56     20.65 o
   4  11   6        0.57      -10.23     18.42 o
   5  11   6       15.45       -1.12     20.09 o
   6  11   6       15.76       41.49     22.88 o
   7  11   6        0.58       23.63     22.14 o
   8  11   6        7.89       32.18     21.95 o
  -5  12   6        7.06      -11.35     21.58 o
  -4  12   6      100.69       83.34     29.77 o
  -3  12   6        2.91        0.00     23.44 o
  -2  12   6      670.32      636.42     51.34 o
  -1  12   6        6.12       46.88     25.86 o
   0  12   6      172.87      147.74     23.02 o
   1  12   6        0.00       29.02     23.25 o
   2  12   6      266.33      218.22     34.97 o
   3  12   6       28.49       48.37     26.42 o
   4  12   6        3.92        4.84     22.14 o
 -18   1   7      114.74      116.89     19.80 o
 -17   1   7       84.28       52.28     15.53 o
 -16   1   7      121.35      134.02     23.33 o
 -15   1   7       86.83      126.10     20.00 o
 -14   1   7       24.33       41.99     13.32 o
 -13   1   7       52.44       57.52     19.17 o
 -12   1   7      366.58      360.07     21.73 o
 -11   1   7      309.33      301.72     36.84 o
 -10   1   7      254.38      247.29     14.77 o
  -9   1   7      581.16      505.87     17.79 o
  -8   1   7       80.46      174.20     10.61 o
  -7   1   7       39.08        5.01      3.74 o
  -6   1   7     2893.69     2901.04     53.95 o
  -5   1   7      799.67      671.85     20.20 o
  -4   1   7     3258.73     2917.93     56.61 o
  -3   1   7    17669.71    18298.62    212.14 o
  -2   1   7     1676.44     2079.54     40.52 o
  -1   1   7    27419.65    29029.21    658.93 o
   0   1   7     1405.06     1544.62     25.83 o
   1   1   7    27637.41    29010.48    278.97 o
   2   1   7    11920.55    12072.33    166.68 o
   3   1   7    27935.93    30041.75    284.79 o
   4   1   7       44.51       37.35      5.70 o
   5   1   7     1088.52     1165.82     17.00 o
   6   1   7      189.00      195.48      6.41 o
   7   1   7      937.13      939.37     15.00 o
   8   1   7     1561.52     1352.91     19.65 o
   9   1   7       69.36       70.71      7.47 o
  10   1   7      202.07      237.95     13.78 o
  11   1   7      452.13      486.07     21.34 o
  12   1   7        3.16       21.73     10.94 o
  13   1   7        1.73       -8.94      9.55 o
  14   1   7        7.68       11.63     11.52 o
  15   1   7       23.95       29.83     12.81 o
  16   1   7       90.33      103.84     17.12 o
  17   1   7      103.73       87.69     17.63 o
 -18   2   7       76.58       73.47     18.08 o
 -17   2   7      107.75      101.95     17.75 o
 -16   2   7       21.25       38.60     13.73 o
 -15   2   7      214.03      269.53     28.14 o
 -14   2   7        6.68       21.17     11.21 o
 -13   2   7      667.90      606.52     23.52 o
 -12   2   7      161.16      179.49     14.34 o
 -11   2   7      182.07      174.43     10.05 o
 -10   2   7      544.25      538.22     12.49 o
  -9   2   7     1087.84     1058.86     25.88 o
  -8   2   7      458.02      351.77     17.75 o
  -7   2   7     1483.15     1260.18     25.38 o
  -6   2   7     7976.76     8438.94    104.87 o
  -5   2   7        0.09        8.43      3.13 o
  -4   2   7     2711.69     3095.60     31.09 o
  -3   2   7      856.99      728.92     19.75 o
  -2   2   7    34909.17    37908.88    340.37 o
  -1   2   7     1197.19     1270.65     26.89 o
   0   2   7     4314.15     4290.09     56.69 o
   1   2   7      236.86      299.90     18.29 o
   2   2   7     1092.38     1114.87     14.30 o
   3   2   7     1063.29     1147.35     14.43 o
   4   2   7     1470.96     1317.03     17.60 o
   5   2   7      230.42      264.36      8.15 o
   6   2   7      757.06      903.22     14.19 o
   7   2   7     1376.50     1271.17     18.56 o
   8   2   7     1262.30     1239.66     19.13 o
   9   2   7       28.77       52.54      5.99 o
  10   2   7      728.72      707.49     17.14 o
  11   2   7       52.76       72.53      8.46 o
  12   2   7        0.17       10.31      7.50 o
  13   2   7       15.27       30.35     10.50 o
  14   2   7       10.53       43.48     12.57 o
  15   2   7        9.14       26.95     13.03 o
  16   2   7       83.30       68.39     16.25 o
  17   2   7      458.71      529.27     39.60 o
 -17   3   7        0.35       36.93     13.12 o
 -16   3   7        0.78       21.76     10.97 o
 -15   3   7      165.10      215.86     15.24 o
 -14   3   7       97.88      105.95     11.93 o
 -13   3   7        0.51        0.91      7.16 o
 -12   3   7       21.57       22.80     10.04 o
 -11   3   7      313.32      333.19     15.46 o
 -10   3   7       10.63        6.96      7.17 o
  -9   3   7      114.18       85.74      9.30 o
  -8   3   7      189.69      216.98     13.74 o
  -7   3   7       25.96       27.64      4.31 o
  -6   3   7      790.90      717.42     17.06 o
  -5   3   7      685.57      567.83     12.07 o
  -4   3   7    18980.22    21306.06    201.12 o
  -3   3   7       29.68       67.76      4.46 o
  -2   3   7    15555.28    15990.67    138.28 o
  -1   3   7        0.04       -2.02      2.34 o
   0   3   7      751.60      781.24     11.41 o
   1   3   7       50.59       37.11      3.06 o
   2   3   7     4176.34     4840.91     54.45 o
   3   3   7      119.53      151.23      6.57 o
   4   3   7      215.48      153.03      6.58 o
   5   3   7      113.13      109.91      6.00 o
   6   3   7        0.09       -4.15      4.15 o
   7   3   7      375.17      376.58     12.17 o
   8   3   7     3845.99     3802.48     48.12 o
   9   3   7        1.28        3.73      6.38 o
  10   3   7       20.61       36.03      6.08 o
  11   3   7       98.21      108.83      9.72 o
  12   3   7      329.86      329.34     14.91 o
  13   3   7       18.47       18.52      8.92 o
  14   3   7       15.19       15.97     10.85 o
  15   3   7        0.03        0.56      9.67 o
  16   3   7      114.45       99.03     15.57 o
  17   3   7        0.76       16.67     12.36 o
 -17   4   7        0.97       13.39     11.56 o
 -16   4   7       25.46       33.96     11.53 o
 -15   4   7        4.16       -6.33      9.38 o
 -14   4   7      114.75      126.36     15.49 o
 -13   4   7      192.44      166.08     15.50 o
 -12   4   7       24.24       32.96      9.60 o
 -11   4   7       64.28       58.45      9.33 o
 -10   4   7      251.67      243.17     12.62 o
  -9   4   7     1045.53      999.98     33.65 o
  -8   4   7      524.47      428.65     21.19 o
  -7   4   7      420.89      415.40     12.52 o
  -6   4   7       59.29       87.43      6.73 o
  -5   4   7      127.65      118.07      6.80 o
  -4   4   7      286.98      317.61     14.30 o
  -3   4   7     3482.22     3932.89     39.43 o
  -2   4   7      502.19      653.11     11.34 o
  -1   4   7        9.07       14.62      4.24 o
   0   4   7      133.29      162.35      6.57 o
   1   4   7     6611.70     7068.37     79.70 o
   2   4   7      820.87     1048.38     16.35 o
   3   4   7       17.16       56.74      5.48 o
   4   4   7        8.48        6.11      3.01 o
   5   4   7      190.73      270.49      7.48 o
   6   4   7      472.19      483.89     11.58 o
   7   4   7     1585.60     1626.82     24.69 o
   8   4   7       68.57      108.92     10.18 o
   9   4   7      283.09      286.97     12.84 o
  10   4   7      118.58      135.81     14.88 o
  11   4   7       46.52       45.65     12.23 o
  12   4   7       30.19       17.17     10.89 o
  13   4   7       48.76       44.22      9.60 o
  14   4   7      181.78      167.64     14.11 o
  15   4   7        1.48       -7.61      9.06 o
  16   4   7       24.44       31.71     13.74 o
 -16   5   7      152.89      194.11     33.67 o
 -15   5   7       35.70       27.21     11.75 o
 -14   5   7        1.82       43.34     12.66 o
 -13   5   7        0.03       20.13     10.69 o
 -12   5   7       41.52       66.89     11.73 o
 -11   5   7       17.11       30.99      9.32 o
 -10   5   7        1.69       19.87      7.23 o
  -9   5   7     2189.13     2153.04     35.13 o
  -8   5   7        6.72       32.67      6.27 o
  -7   5   7      229.32      173.20      8.79 o
  -6   5   7        4.80        6.55      4.81 o
  -5   5   7      848.80      938.93     19.70 o
  -4   5   7      210.07      226.89      7.44 o
  -3   5   7     4585.69     4214.72     42.99 o
  -2   5   7      257.31      289.59     12.33 o
  -1   5   7      336.98      347.62      9.34 o
   0   5   7       26.74       36.73      4.21 o
   1   5   7     1055.20     1076.62     18.82 o
   2   5   7      296.59      372.73      8.75 o
   3   5   7      316.42      392.13     10.25 o
   4   5   7        4.53        7.18      4.09 o
   5   5   7      329.48      365.95      9.28 o
   6   5   7      358.66      320.53      9.89 o
   7   5   7      418.05      464.72     15.71 o
   8   5   7        2.05       -0.33      4.98 o
   9   5   7      138.56      109.18      9.94 o
  10   5   7      181.22      156.85     13.37 o
  11   5   7        9.66       32.88     10.58 o
  12   5   7        5.28       27.20     11.16 o
  13   5   7       77.67       55.69      9.97 o
  14   5   7        0.03       -5.27      9.07 o
  15   5   7       94.26      103.68     14.10 o
  16   5   7       12.49       12.28     11.26 o
 -16   6   7       13.14       88.92     27.35 o
 -15   6   7        1.20       -4.23     13.18 o
 -14   6   7       52.18       69.02     18.99 o
 -13   6   7        8.00       10.89     13.99 o
 -12   6   7        0.49       15.91     29.11 o
 -11   6   7      275.81      303.64     20.51 o
 -10   6   7       73.15       84.18     13.62 o
  -9   6   7      215.12      158.82     17.80 o
  -8   6   7      169.20      184.22     16.49 o
  -7   6   7       56.81       88.22     14.49 o
  -6   6   7        2.62       12.87      6.21 o
  -5   6   7       72.64       45.65      6.06 o
  -4   6   7       24.39       38.28      5.98 o
  -3   6   7     3179.85     3170.56     49.01 o
  -2   6   7        5.64       12.44      5.63 o
  -1   6   7     1029.77      843.56     20.18 o
   0   6   7       47.28       39.30      6.09 o
   1   6   7      340.20      297.07     18.27 o
   2   6   7       37.07       38.17     21.39 o
   3   6   7       91.43      116.42     20.18 o
   4   6   7       16.50       12.44      6.11 o
   5   6   7     1843.52     1529.28     28.87 o
   6   6   7      145.98       94.54      8.95 o
   7   6   7      411.53      374.21     21.77 o
   8   6   7       11.35       21.22      7.02 o
   9   6   7       16.17        8.80      9.93 o
  10   6   7       18.08       12.49     10.16 o
  11   6   7        2.66        6.01     10.84 o
  12   6   7       29.56       23.31     14.73 o
  13   6   7       58.02       37.90     16.90 o
  14   6   7       22.19       25.93     10.94 o
  15   6   7       46.51       27.16     13.81 o
 -15   7   7       59.49       74.56     20.69 o
 -14   7   7        0.02       -6.66     23.81 o
 -13   7   7       74.24       97.52     39.62 o
 -12   7   7       65.07       58.66     17.45 o
 -11   7   7       16.62       -4.98     12.37 o
 -10   7   7       35.33       17.18     12.72 o
  -9   7   7       35.22       34.44      9.85 o
  -8   7   7      146.21      180.84     12.86 o
  -7   7   7        1.97        4.64      7.18 o
  -6   7   7      363.20      339.82     12.03 o
  -5   7   7      727.53      624.95     19.12 o
  -4   7   7       15.37       23.51      7.33 o
  -3   7   7      320.43      247.75     13.46 o
  -2   7   7       25.43       14.88     10.28 o
  -1   7   7     2430.14     2476.29     56.47 o
   0   7   7      447.12      432.46     19.46 o
   1   7   7     3464.23     3589.68    100.83 o
   2   7   7        8.65       -1.13      9.09 o
   3   7   7      232.85      200.34     18.58 o
   4   7   7      165.20      141.08     16.71 o
   5   7   7      257.54      264.16     21.41 o
   6   7   7     1025.08      966.38     26.49 o
   7   7   7       77.63       63.92     10.33 o
   8   7   7      387.84      392.49     33.11 o
   9   7   7      177.50      192.56     25.31 o
  10   7   7      417.85      389.12     29.39 o
  11   7   7       10.88       11.88      9.06 o
  12   7   7       34.29       85.39     22.32 o
  13   7   7       86.93      133.76     27.35 o
  14   7   7      117.15      124.64     28.28 o
 -14   8   7       44.40       45.90     24.84 o
 -13   8   7        2.58      -17.39     17.39 o
 -12   8   7      100.62      102.74     20.65 o
 -11   8   7        5.96       18.62     27.81 o
 -10   8   7       22.72       25.55     14.42 o
  -9   8   7      480.65      425.56     30.96 o
  -8   8   7      454.06      390.81     15.06 o
  -7   8   7       84.37      137.47     11.74 o
  -6   8   7      539.31      488.27     20.57 o
  -5   8   7      327.01      281.24     17.08 o
  -4   8   7      294.51      271.69     17.18 o
  -3   8   7        0.21        4.30      8.78 o
  -2   8   7     4332.64     4371.76    124.27 o
  -1   8   7       30.85       34.97     16.56 o
   0   8   7      817.22      777.55     52.09 o
   1   8   7       42.76       43.90     16.74 o
   2   8   7      470.26      498.01     34.23 o
   3   8   7        0.71        1.25     10.54 o
   4   8   7      464.30      471.08     27.84 o
   5   8   7       15.50       44.68     13.50 o
   6   8   7      735.83      665.62     40.18 o
   7   8   7      633.74      669.34     40.00 o
   8   8   7      118.99      169.93     15.52 o
   9   8   7      356.59      385.18     20.59 o
  10   8   7      616.17      615.77     38.14 o
  11   8   7     1565.00     1929.53     72.92 o
  12   8   7       46.03       18.98     20.46 o
  13   8   7       11.16        9.46     11.27 o
 -12   9   7        3.21       38.32     32.93 o
 -11   9   7       25.12       21.58     28.28 o
 -10   9   7       25.09       21.49     11.04 o
  -9   9   7        6.47        8.96      8.87 o
  -8   9   7        0.39       16.44      9.34 o
  -7   9   7       39.13       44.74     11.09 o
  -6   9   7      168.73      137.57     20.74 o
  -5   9   7      196.85      168.22     28.09 o
  -4   9   7        2.40       10.42     17.67 o
  -3   9   7       36.20       28.65     19.72 o
  -2   9   7       72.02       97.85     22.88 o
  -1   9   7       21.31       27.35     18.23 o
   0   9   7        0.01      -13.95     13.95 o
   1   9   7       40.84       35.72     16.93 o
   2   9   7        1.10        1.67     16.00 o
   3   9   7       87.84       98.97     23.07 o
   4   9   7        5.29      -13.39     16.37 o
   5   9   7      137.48      118.32     24.37 o
   6   9   7        0.38       -6.88     15.81 o
   7   9   7       17.60       33.30     18.60 o
   8   9   7      132.16       83.53     21.58 o
   9   9   7        6.67       26.60     18.23 o
  12   9   7       30.00       28.46     18.42 o
 -11  10   7       72.20       46.51     35.90 o
 -10  10   7       20.68       26.60     31.07 o
  -9  10   7       54.92       51.32     18.75 o
  -8  10   7      380.36      359.41     36.28 o
  -7  10   7       12.73       28.65     19.16 o
  -6  10   7      467.80      398.11     39.07 o
  -5  10   7       12.68       21.77     18.79 o
  -4  10   7      209.08      187.33     30.70 o
  -3  10   7       57.27       47.07     22.88 o
  -2  10   7       15.41      -15.25     15.25 o
  -1  10   7       82.94       79.62     23.63 o
   0  10   7      353.22      297.24     24.00 o
   1  10   7      320.22      351.97     35.72 o
   2  10   7       95.47       80.37     24.18 o
   3  10   7        9.36       39.81     21.39 o
   4  10   7       46.02       86.32     24.74 o
   5  10   7       10.84        6.88     19.35 o
   6  10   7       13.19        7.26     19.16 o
   7  10   7       14.92       18.98     19.53 o
   8  10   7       70.90       76.46     23.63 o
   9  10   7       11.93       40.56     20.65 o
  -8  11   7      136.79      151.62     29.02 o
  -7  11   7      484.14      398.85     41.49 o
  -6  11   7        0.03      -11.72     19.53 o
  -5  11   7       91.73       90.60     27.72 o
  -4  11   7       74.82       68.27     26.04 o
  -3  11   7       92.91       34.23     24.18 o
  -2  11   7      185.48      224.91     33.67 o
  -1  11   7        0.97        0.74     20.46 o
   0  11   7        3.11        1.10     13.75 o
   1  11   7      131.35      217.29     32.18 o
   2  11   7       12.75       24.18     22.32 o
   3  11   7       68.61       53.58     25.49 o
   4  11   7        1.89       34.42     21.02 o
   5  11   7      139.70      127.62     30.14 o
   6  11   7       25.37       26.60     21.77 o
   7  11   7      236.40      191.99     31.63 o
   8  11   7       98.88       63.62     24.18 o
  -5  12   7      221.38      263.24     38.88 o
  -4  12   7       76.79       69.20     29.39 o
  -3  12   7      106.50       66.60     29.02 o
  -2  12   7       87.40      153.29     33.67 o
  -1  12   7        0.50       -6.88     22.14 o
   0  12   7        8.67       20.02     16.96 o
   1  12   7      206.05      174.50     33.49 o
   2  12   7        0.97       17.30     22.14 o
   3  12   7        0.09       17.67     25.11 o
   4  12   7        0.90       10.23     22.51 o
 -18   0   8       14.07       13.86     20.46 o
 -17   0   8        1.06        6.31     31.63 o
 -16   0   8      173.30      167.02     27.13 o
 -15   0   8       45.04       76.65     26.79 o
 -14   0   8      566.28      623.21     49.30 o
 -13   0   8        2.93      -12.87     12.87 o
 -12   0   8       44.55       49.44     25.30 o
 -11   0   8      217.37      221.59     22.31 o
 -10   0   8     1072.45      803.64     34.32 o
  -9   0   8        9.82        5.66      9.30 o
  -8   0   8     1986.41     2547.92     94.69 o
  -7   0   8      666.75      723.95     31.90 o
  -6   0   8     9157.43    10114.36    178.26 o
  -5   0   8      286.49      226.07     13.47 o
  -4   0   8      693.99      841.79     24.49 o
  -3   0   8      556.29      539.88     18.09 o
  -2   0   8       67.29      120.92     11.16 o
  -1   0   8        0.15       -4.65      4.65 o
   1   0   8     1037.77      792.62     34.66 o
   2   0   8    10660.24    11183.71    158.29 o
   3   0   8       80.50       90.81      6.63 o
   4   0   8     2244.09     2764.21     46.70 o
   5   0   8       47.74       54.14      7.04 o
   6   0   8       38.39       19.21      6.30 o
   7   0   8     1086.90     1013.94     26.96 o
   8   0   8      114.30       94.30      8.46 o
   9   0   8      216.66      150.69     17.28 o
  10   0   8     3261.68     2998.29     61.97 o
  11   0   8       15.07       36.75     24.71 o
  12   0   8       24.98        3.51     10.81 o
  13   0   8       11.93       22.45     15.86 o
  14   0   8       13.25       14.43     16.42 o
  15   0   8        9.03       15.85     25.49 o
  16   0   8      588.80      552.24     41.26 o
  17   0   8        5.15        8.32     23.53 o
 -18   1   8        5.90       17.17     14.71 o
 -17   1   8        0.22       14.92     13.41 o
 -16   1   8       98.59      102.67     16.67 o
 -15   1   8       70.96       77.19     16.42 o
 -14   1   8      126.75       98.83     19.38 o
 -13   1   8        4.75       -0.86     10.86 o
 -12   1   8        0.05       -0.95      9.19 o
 -11   1   8      109.32      121.05     13.60 o
 -10   1   8       34.02       17.14      8.18 o
  -9   1   8      218.13      155.00     15.50 o
  -8   1   8     2220.88     2577.03     51.28 o
  -7   1   8        3.10       -1.76      3.42 o
  -6   1   8    11200.27    12120.40    130.94 o
  -5   1   8        9.45       18.76      6.02 o
  -4   1   8     4899.76     5635.02     74.85 o
  -3   1   8     5053.31     5202.20     66.22 o
  -2   1   8     6912.55     7438.22    126.34 o
  -1   1   8     1359.24      890.72     29.77 o
   0   1   8     7523.32     8172.85    113.96 o
   1   1   8       71.08       89.06      4.10 o
   2   1   8     1274.28     1426.64     27.71 o
   3   1   8      403.66      451.02      9.98 o
   4   1   8     2737.96     2681.40     35.25 o
   5   1   8     1157.01     1208.83     17.85 o
   6   1   8       56.54       68.63      6.99 o
   7   1   8     2551.29     2476.16     29.22 o
   8   1   8      289.28      279.72     12.43 o
   9   1   8       19.08       21.66      5.96 o
  10   1   8     7053.52     6781.20     87.78 o
  11   1   8      227.40      217.82     13.26 o
  12   1   8     1830.62     1765.98     34.39 o
  13   1   8       38.69       37.00     11.25 o
  14   1   8      624.52      715.47     28.43 o
  15   1   8       45.56       31.24     13.62 o
  16   1   8       85.12      143.81     23.25 o
  17   1   8       52.98       35.04     15.08 o
 -18   2   8        8.75       41.10     16.65 o
 -17   2   8        0.96        6.37     13.48 o
 -16   2   8      315.58      317.49     27.44 o
 -15   2   8      164.59      206.27     18.61 o
 -14   2   8      664.96      816.59     28.42 o
 -13   2   8      217.76      207.19     19.40 o
 -12   2   8      145.35       95.43     12.43 o
 -11   2   8       50.52       46.97     11.27 o
 -10   2   8      281.49      293.01     11.34 o
  -9   2   8       13.51       41.90      8.10 o
  -8   2   8      106.87      116.97     14.31 o
  -7   2   8      738.63      714.60     20.74 o
  -6   2   8       35.44       31.99      6.45 o
  -5   2   8     4044.28     4326.65     50.00 o
  -4   2   8     4228.18     4725.01     44.64 o
  -3   2   8      325.23      196.80      5.73 o
  -2   2   8     1766.57     2050.76     23.22 o
  -1   2   8     9017.27     9966.79    165.94 o
   0   2   8     1247.53     1620.02     22.14 o
   1   2   8     3810.57     3797.87     54.11 o
   2   2   8     2390.65     2360.44     23.58 o
   3   2   8     9744.87    10198.16     98.33 o
   4   2   8     1196.46     1106.20     12.58 o
   5   2   8     3841.63     4042.73     37.86 o
   6   2   8      110.14      147.16      7.01 o
   7   2   8      249.99      274.77      8.59 o
   8   2   8     1086.88      987.16     19.19 o
   9   2   8     1960.89     1760.51     25.22 o
  10   2   8     1126.72     1125.81     22.13 o
  11   2   8     1373.10     1315.92     25.30 o
  12   2   8        2.15       -5.38      7.07 o
  13   2   8       35.50       30.77     11.12 o
  14   2   8      753.24      771.70     31.31 o
  15   2   8      313.19      335.84     22.94 o
  16   2   8       11.37       13.05     13.13 o
  17   2   8        1.97       46.81     16.03 o
 -17   3   8      308.54      331.73     20.57 o
 -16   3   8        0.13       13.80     10.36 o
 -15   3   8       81.51       86.15     11.96 o
 -14   3   8       14.26       21.65      9.44 o
 -13   3   8      847.24      789.89     20.83 o
 -12   3   8       24.23       33.30      7.80 o
 -11   3   8      108.66      157.20     12.02 o
 -10   3   8        4.52        4.87      7.80 o
  -9   3   8     1376.03     1205.06     25.32 o
  -8   3   8      205.39      170.64     10.33 o
  -7   3   8      735.28      762.16     13.99 o
  -6   3   8        7.60       -2.34      3.87 o
  -5   3   8     1434.51     2076.74     29.03 o
  -4   3   8      335.64      412.74      9.70 o
  -3   3   8     3678.70     4063.38     35.14 o
  -2   3   8        0.21       11.23      2.77 o
  -1   3   8     5407.11     5826.86     59.67 o
   0   3   8       35.97       49.80      3.69 o
   1   3   8       40.13       43.11      2.68 o
   2   3   8      365.98      293.61      8.22 o
   3   3   8      162.20      168.53      5.68 o
   4   3   8       70.35       88.29      4.43 o
   5   3   8      205.59      241.10      8.44 o
   6   3   8       48.07       60.33      4.20 o
   7   3   8       51.19       45.17      4.10 o
   8   3   8      137.35      165.41      6.74 o
   9   3   8       32.72       39.26      5.79 o
  10   3   8       26.06       24.64      6.18 o
  11   3   8       10.40       18.88      6.83 o
  12   3   8        0.16        8.62      7.65 o
  13   3   8       27.05       15.44     10.49 o
  14   3   8        1.11        1.12      9.00 o
  15   3   8        0.72       -9.34      9.34 o
  16   3   8        0.01        6.18     11.13 o
  17   3   8      134.89      127.10     16.41 o
 -17   4   8       12.62       30.80     12.59 o
 -16   4   8        0.05        9.04     10.47 o
 -15   4   8       27.25       29.02     10.93 o
 -14   4   8      239.03      228.97     14.38 o
 -13   4   8       13.80       30.28     10.33 o
 -12   4   8      547.86      569.52     20.94 o
 -11   4   8       43.94       30.27      8.21 o
 -10   4   8      431.61      439.80     17.06 o
  -9   4   8     1165.58     1234.57     26.87 o
  -8   4   8      181.23      149.22     12.33 o
  -7   4   8     1609.57     1773.49     26.28 o
  -6   4   8      451.35      510.65     11.98 o
  -5   4   8      315.65      293.29      9.52 o
  -4   4   8     2600.27     2458.25     24.36 o
  -3   4   8    25114.06    28850.84    233.21 o
  -2   4   8      852.90      778.26     12.72 o
  -1   4   8     3852.78     4049.08     49.07 o
   0   4   8      756.49      838.06     13.31 o
   1   4   8    28644.26    31918.89    326.61 o
   2   4   8       78.94      158.78      5.72 o
   3   4   8     2198.43     2078.60     24.23 o
   4   4   8      256.49      286.81      9.26 o
   5   4   8       93.41      137.97      5.83 o
   6   4   8       15.45        5.52      4.31 o
   7   4   8     2930.35     2724.41     35.40 o
   8   4   8      696.72      593.73     16.31 o
   9   4   8        0.25       13.97      6.69 o
  10   4   8      352.81      354.49     16.32 o
  11   4   8        4.67       15.71      6.79 o
  12   4   8       19.82       20.97      8.17 o
  13   4   8        7.39       -0.02      9.53 o
  14   4   8       84.12       84.92     19.21 o
  15   4   8        9.90        6.22      9.81 o
  16   4   8       54.88       44.10     14.08 o
 -16   5   8      212.35      238.04     36.14 o
 -15   5   8      188.85      189.44     19.25 o
 -14   5   8        0.03       12.54     11.66 o
 -13   5   8      157.52      154.67     15.69 o
 -12   5   8      555.30      483.68     20.04 o
 -11   5   8      417.56      384.79     17.87 o
 -10   5   8      243.05      264.18     14.60 o
  -9   5   8        3.29       38.05      7.66 o
  -8   5   8     3862.63     3548.99     42.41 o
  -7   5   8      955.25      901.48     19.38 o
  -6   5   8     1451.59     1638.44     23.91 o
  -5   5   8      551.41      678.11     12.40 o
  -4   5   8       19.80        6.93      3.43 o
  -3   5   8     1074.56      890.90     14.18 o
  -2   5   8     3672.12     3783.87     47.81 o
  -1   5   8       23.56       41.80      4.61 o
   0   5   8      447.58      683.82     12.69 o
   1   5   8     1650.70     1570.61     43.25 o
   2   5   8     1495.53     1193.00     18.12 o
   3   5   8       65.67       80.44      7.68 o
   4   5   8       32.56       29.52      5.33 o
   5   5   8      269.84      264.79     12.42 o
   6   5   8     1777.12     1557.01     23.43 o
   7   5   8      823.93      729.05     15.65 o
   8   5   8      584.66      482.10     12.95 o
   9   5   8      193.81      179.21     11.67 o
  10   5   8      318.07      302.95     16.57 o
  11   5   8      330.38      357.89     14.58 o
  12   5   8      159.22      184.72     12.43 o
  13   5   8       53.25       55.20      9.93 o
  14   5   8        4.02       -4.82      9.84 o
  15   5   8      120.93      142.95     18.95 o
  16   5   8       65.11       44.51     13.28 o
 -16   6   8      137.18      173.68     25.63 o
 -15   6   8       21.39       35.72     18.72 o
 -14   6   8       71.04      109.87     20.19 o
 -13   6   8        8.57        7.75     13.94 o
 -12   6   8      175.61      204.68     21.71 o
 -11   6   8      174.16      139.90     16.31 o
 -10   6   8      139.83      129.90     15.64 o
  -9   6   8       32.29       24.95      7.47 o
  -8   6   8      292.11      311.71     15.69 o
  -7   6   8      193.43      174.08     15.34 o
  -6   6   8     1069.36     1055.96     18.88 o
  -5   6   8       57.77       39.13      7.09 o
  -4   6   8     6343.10     6708.59     77.09 o
  -3   6   8      129.39      217.88     11.52 o
  -2   6   8     2592.37     2616.28     42.13 o
  -1   6   8      222.30      184.05     10.15 o
   0   6   8     2940.19     3132.08     50.48 o
   1   6   8       76.64       76.86     11.84 o
   2   6   8        3.25        4.08      8.07 o
   3   6   8       72.11       79.82     32.00 o
   4   6   8        2.79        3.67      4.94 o
   5   6   8        1.78       11.20      6.10 o
   6   6   8     1199.86     1082.98     24.62 o
   7   6   8      293.06      254.70     12.34 o
   8   6   8      530.65      428.00     14.99 o
   9   6   8        1.97       14.44     16.93 o
  10   6   8       22.66       40.05     13.91 o
  11   6   8       24.87        8.16      8.28 o
  12   6   8        4.04       -8.33     10.80 o
  13   6   8       13.82       38.85     10.97 o
  14   6   8       76.70       73.74     13.13 o
  15   6   8        3.34       18.86     13.90 o
 -15   7   8        0.30       14.87     16.56 o
 -14   7   8        5.55       -3.51     32.37 o
 -13   7   8       45.01       37.10     16.75 o
 -12   7   8       80.46       91.42     18.73 o
 -11   7   8        5.58      -12.20     12.20 o
 -10   7   8       93.53       40.54     14.48 o
  -9   7   8        6.38       -7.54      7.54 o
  -8   7   8       62.40       33.71      8.93 o
  -7   7   8      133.37      145.33     10.69 o
  -6   7   8        0.21        8.93      6.08 o
  -5   7   8       82.82       74.21      9.02 o
  -4   7   8       19.46       -5.16      5.82 o
  -3   7   8       76.54       89.91      9.54 o
  -2   7   8       35.88        9.75      8.51 o
  -1   7   8      474.20      471.67     45.11 o
   0   7   8      723.53      698.91     61.48 o
   1   7   8       50.14       28.46     14.51 o
   2   7   8      153.65      127.98     15.55 o
   3   7   8       56.75       74.74     21.86 o
   4   7   8     1002.18      890.84     34.37 o
   5   7   8       11.13       34.01     12.42 o
   6   7   8      294.77      314.01     25.38 o
   7   7   8       20.56       -0.38     11.07 o
   8   7   8      171.87      158.15     14.93 o
   9   7   8      165.50      215.98     24.93 o
  10   7   8      370.69      407.60     31.63 o
  11   7   8       14.66       -2.22      8.79 o
  12   7   8       43.64       35.18     11.84 o
  13   7   8       27.86       50.08     12.80 o
  14   7   8      170.14      153.94     16.86 o
 -14   8   8       13.54       -5.33     19.81 o
 -13   8   8        7.05        2.47     16.07 o
 -12   8   8        4.19       51.17     22.79 o
 -11   8   8       19.34        3.13     16.18 o
 -10   8   8        0.33        4.65     13.13 o
  -9   8   8      631.69      578.89     17.53 o
  -8   8   8       30.87       32.97      7.60 o
  -7   8   8       31.23       25.39      8.76 o
  -6   8   8      103.74      132.80     13.14 o
  -5   8   8     1335.95     1186.01     32.81 o
  -4   8   8      120.15      123.28     13.52 o
  -3   8   8       88.16      119.60     13.53 o
  -2   8   8     1019.39     1066.34     50.41 o
  -1   8   8        8.12      -11.72     11.72 o
   0   8   8        0.02        6.81      9.14 o
   1   8   8       18.14       20.84     16.00 o
   2   8   8       50.36       27.72     15.44 o
   3   8   8      256.45      245.05     21.53 o
   4   8   8       10.72        4.39     11.18 o
   5   8   8      731.09      671.58     41.30 o
   6   8   8       27.54       51.34     18.42 o
   7   8   8      145.74      144.92     23.25 o
   8   8   8      216.02      166.77     15.47 o
   9   8   8        8.81       38.18     11.77 o
  10   8   8       28.34       89.30     20.28 o
  11   8   8       42.93       45.69     26.88 o
  12   8   8       52.81       71.24     18.32 o
  13   8   8       47.16       71.41     29.49 o
 -12   9   8       30.01       42.97     32.74 o
 -11   9   8        0.12       11.59     10.03 o
 -10   9   8       29.87       10.36     13.39 o
  -9   9   8      108.76       61.23     11.44 o
  -8   9   8        0.20        1.22      9.45 o
  -7   9   8       39.94       27.92     10.52 o
  -6   9   8       90.67       70.91     12.15 o
  -5   9   8        8.83       27.33     15.49 o
  -4   9   8        0.15      -16.37     16.37 o
  -3   9   8     1268.96     1142.98     57.11 o
  -2   9   8      116.69      105.48     24.37 o
  -1   9   8      220.88      201.47     27.53 o
   0   9   8      174.65      128.97     21.58 o
   1   9   8      190.43      163.71     24.37 o
   2   9   8       13.45       21.77     17.30 o
   3   9   8       87.88       97.11     23.25 o
   4   9   8       24.59       12.84     18.05 o
   5   9   8      197.41      155.15     26.42 o
   6   9   8       26.99       51.90     19.72 o
   7   9   8      151.00      117.01     23.44 o
   8   9   8        1.07       19.91     17.30 o
   9   9   8      362.46      343.23     31.44 o
  11   9   8      106.75      166.50     25.11 o
  12   9   8       20.90       -7.26     17.49 o
 -11  10   8       19.68       11.91     32.56 o
 -10  10   8       11.18       -5.39     27.35 o
  -9  10   8       49.84       73.40     21.11 o
  -8  10   8       43.32       53.77     18.07 o
  -7  10   8       14.88       29.58     18.98 o
  -6  10   8       68.08       45.21     22.51 o
  -5  10   8       25.61       21.21     20.28 o
  -4  10   8       17.89       -2.05     18.79 o
  -3  10   8        0.74      -16.56     16.56 o
  -2  10   8      110.50      114.22     26.04 o
  -1  10   8      252.60      204.82     30.88 o
   0  10   8        0.62        4.76     13.55 o
   1  10   8      155.15      127.80     27.16 o
   2  10   8        5.18       23.44     19.35 o
   3  10   8      886.01      805.52     50.23 o
   4  10   8       19.19        0.19     17.67 o
   5  10   8      270.85      385.83     38.69 o
   6  10   8       18.72       28.09     20.46 o
   7  10   8       12.29        8.19     18.23 o
   8  10   8       12.57        9.49     19.35 o
   9  10   8      251.69      394.39     35.35 o
  -8  11   8        1.71       21.58     21.95 o
  -7  11   8        5.19       25.11     22.70 o
  -6  11   8      188.25      235.52     35.35 o
  -5  11   8        0.49        9.67     22.14 o
  -4  11   8       36.01       22.51     23.44 o
  -3  11   8       84.48       95.43     28.09 o
  -2  11   8      533.20      567.96     45.58 o
  -1  11   8        4.21       -5.21     20.46 o
   0  11   8        5.59       -9.73     13.87 o
   1  11   8       28.55       20.84     21.21 o
   2  11   8       83.42       71.25     25.67 o
   3  11   8        4.42       16.37     22.14 o
   4  11   8       47.19       69.95     24.00 o
   5  11   8        0.09       -9.49     19.91 o
   6  11   8       25.62       27.72     22.14 o
   7  11   8        0.94       37.95     22.14 o
   8  11   8        0.08       12.65     21.39 o
  -5  12   8        4.08        1.67     23.63 o
  -4  12   8        2.63        5.58     24.37 o
  -3  12   8        0.80       -1.67     21.95 o
  -2  12   8      221.16      228.45     37.39 o
  -1  12   8        0.96       11.35     24.56 o
   0  12   8       14.53       29.13     17.64 o
   1  12   8       15.64       33.67     24.74 o
   2  12   8      108.37      125.20     31.44 o
   3  12   8       15.90       29.95     24.56 o
   4  12   8       23.45        7.26     22.88 o
 -18   1   9       34.39       28.15     15.60 o
 -17   1   9       29.20       32.06     14.38 o
 -16   1   9      385.73      430.19     29.65 o
 -15   1   9       45.66       49.63     15.00 o
 -14   1   9      176.16      184.23     20.05 o
 -13   1   9        4.67       -9.42      9.42 o
 -12   1   9      824.56      798.01     33.82 o
 -11   1   9       52.92       34.26     12.11 o
 -10   1   9      447.27      476.33     18.90 o
  -9   1   9      281.39      318.53     15.23 o
  -8   1   9     1150.07     1155.83     18.34 o
  -7   1   9     1226.07     1275.75     21.80 o
  -6   1   9      480.68      647.47     15.71 o
  -5   1   9     3235.99     2916.92     37.24 o
  -4   1   9        9.31        9.06      3.95 o
  -3   1   9    23349.73    25277.91    289.88 o
  -2   1   9       39.98       24.00      5.15 o
  -1   1   9      391.92      251.26     17.13 o
   0   1   9      151.79      185.94      7.60 o
   1   1   9    14107.06    14739.20    124.39 o
   2   1   9      480.16      470.83      9.85 o
   3   1   9     4799.33     5131.87     46.31 o
   4   1   9      643.91      496.69      9.35 o
   5   1   9    14752.12    15585.30    149.20 o
   6   1   9      706.84      742.73     13.97 o
   7   1   9     2496.93     2613.35     30.58 o
   8   1   9       69.84       53.00      5.14 o
   9   1   9     3800.58     3814.50     50.56 o
  10   1   9     2398.47     2511.29     39.39 o
  11   1   9       14.68       24.02      9.15 o
  12   1   9     1763.15     1776.04     34.60 o
  13   1   9        0.02       -3.85      9.64 o
  14   1   9      571.25      650.54     27.77 o
  15   1   9        9.92       10.30     11.92 o
  16   1   9      105.90      110.40     20.25 o
  17   1   9        0.19        2.63     13.34 o
 -18   2   9        6.27        9.30     14.79 o
 -17   2   9       24.92       34.90     14.88 o
 -16   2   9      174.09      149.68     28.34 o
 -15   2   9      192.01      224.06     18.67 o
 -14   2   9     1198.48     1183.13     34.45 o
 -13   2   9       44.99       64.68     12.09 o
 -12   2   9      853.39      707.62     22.30 o
 -11   2   9       84.28      105.51     11.82 o
 -10   2   9      821.89      886.37     21.29 o
  -9   2   9     1156.02     1232.74     19.48 o
  -8   2   9     1344.02     1252.37     26.50 o
  -7   2   9      571.46      447.77     14.64 o
  -6   2   9      973.71     1189.18     30.69 o
  -5   2   9     1005.12     1225.52     19.06 o
  -4   2   9     9288.01     9829.11     86.07 o
  -3   2   9      868.10      714.86     10.16 o
  -2   2   9      656.92      581.17      9.81 o
  -1   2   9        7.38       38.32      9.12 o
   0   2   9    43679.46    46891.36    622.14 o
   1   2   9     2043.91     2174.93     31.39 o
   2   2   9     2665.26     2703.00     26.46 o
   3   2   9       73.09       60.03      3.78 o
   4   2   9      124.86       71.67      3.90 o
   5   2   9      376.82      473.17      8.99 o
   6   2   9     2438.50     2562.64     27.36 o
   7   2   9     1329.44     1302.48     17.50 o
   8   2   9      344.06      327.39     10.04 o
   9   2   9       51.55       66.15      7.48 o
  10   2   9     2278.43     2247.17     34.13 o
  11   2   9      253.85      268.28     12.71 o
  12   2   9        8.74       19.52      7.46 o
  13   2   9      231.98      254.12     15.81 o
  14   2   9      134.01      158.08     18.81 o
  15   2   9      124.20      105.41     16.59 o
  16   2   9       38.74       33.29     14.16 o
  17   2   9      102.34      105.66     21.70 o
 -17   3   9        0.00        6.37     11.46 o
 -16   3   9       11.21        4.72     15.35 o
 -15   3   9       28.15       48.12     13.10 o
 -14   3   9      258.55      210.30     13.54 o
 -13   3   9        7.01        8.90      8.14 o
 -12   3   9      227.36      216.45     15.62 o
 -11   3   9      125.44      140.13     12.55 o
 -10   3   9     2020.22     1949.02     35.06 o
  -9   3   9       39.42       44.97      8.04 o
  -8   3   9     2208.53     1961.46     32.94 o
  -7   3   9        0.23       -3.25      3.25 o
  -6   3   9     3071.13     3722.01     39.88 o
  -5   3   9       56.02       56.76      5.56 o
  -4   3   9     2536.00     3481.04     39.32 o
  -3   3   9      332.29      397.96      7.24 o
  -2   3   9     7782.37     8610.03     77.55 o
  -1   3   9      327.20      334.72      7.83 o
   0   3   9     1195.28     1134.28     17.55 o
   1   3   9      120.86      112.56      4.64 o
   2   3   9      324.71      320.70      6.59 o
   3   3   9      290.00      293.80      8.13 o
   4   3   9     9932.27    10886.29     91.95 o
   5   3   9        1.06        4.08      4.68 o
   6   3   9     6486.91     6512.19     55.25 o
   7   3   9      330.60      336.00      8.67 o
   8   3   9      443.33      370.42     10.84 o
   9   3   9     1947.04     1903.23     27.33 o
  10   3   9        8.00       11.75      5.85 o
  11   3   9       21.84       26.35      7.66 o
  12   3   9      262.69      246.72     14.00 o
  13   3   9       28.40       16.50      8.91 o
  14   3   9       10.52       23.63      9.77 o
  15   3   9       27.83       17.20     10.62 o
  16   3   9      376.24      372.58     21.07 o
  17   3   9       22.67       42.34     13.63 o
 -17   4   9       14.04       29.74     12.33 o
 -16   4   9       22.39       27.30     11.39 o
 -15   4   9        1.34        0.86      9.40 o
 -14   4   9       26.61       34.87      9.81 o
 -13   4   9       40.00       56.85     11.25 o
 -12   4   9      194.52      267.37     15.85 o
 -11   4   9      198.18      227.70     25.32 o
 -10   4   9       15.16       54.58      9.19 o
  -9   4   9       79.11       93.94     10.04 o
  -8   4   9       17.18       11.75      8.02 o
  -7   4   9        8.21       25.01      5.10 o
  -6   4   9      930.21     1095.40     18.10 o
  -5   4   9     1965.46     1788.06     24.06 o
  -4   4   9     1926.36     2242.90     31.58 o
  -3   4   9     2262.71     2518.49     26.44 o
  -2   4   9     2589.79     2798.66     31.82 o
  -1   4   9      116.93      133.67      7.51 o
   0   4   9     1345.96     1282.23     15.96 o
   1   4   9     2290.94     2713.59     32.34 o
   2   4   9        3.69       13.20      2.74 o
   3   4   9        9.32        3.75      3.03 o
   4   4   9      326.34      339.41      8.68 o
   5   4   9       67.25       50.34      4.48 o
   6   4   9       49.30       50.05      4.59 o
   7   4   9        8.14       15.37      6.43 o
   8   4   9        1.72        9.59      7.02 o
   9   4   9       35.17       38.67      6.11 o
  10   4   9       70.92       81.60      8.28 o
  11   4   9        8.14       15.51      6.98 o
  12   4   9        6.55       12.54      7.73 o
  13   4   9        0.62       -5.89      8.24 o
  14   4   9       55.63       80.84     11.78 o
  15   4   9        3.50       19.51     10.68 o
  16   4   9       31.85       20.14     11.78 o
 -16   5   9       21.15       38.07     12.25 o
 -15   5   9       37.01       22.35     14.63 o
 -14   5   9        1.94        0.61     11.37 o
 -13   5   9        2.71       17.50     10.08 o
 -12   5   9       22.49       28.65     10.02 o
 -11   5   9      626.39      632.23     21.34 o
 -10   5   9        0.01        8.19      6.92 o
  -9   5   9       83.61       91.69      9.58 o
  -8   5   9       57.41       60.48      6.89 o
  -7   5   9      446.99      516.24     14.41 o
  -6   5   9      740.04      785.30     17.16 o
  -5   5   9     1844.44     1874.15     22.53 o
  -4   5   9     1135.83     1169.01     20.47 o
  -3   5   9      924.64     1045.57     16.85 o
  -2   5   9        1.80       11.44      5.53 o
  -1   5   9      732.55      785.33     17.76 o
   0   5   9     4446.30     4963.98     52.54 o
   1   5   9       14.39       13.12      4.27 o
   2   5   9        0.17        7.03      5.80 o
   3   5   9      840.47      848.61     20.05 o
   4   5   9      173.21      214.97      9.06 o
   5   5   9        0.33        5.02      4.76 o
   6   5   9       35.95       21.54      5.56 o
   7   5   9      112.17      174.45      9.00 o
   8   5   9      129.88      126.38      8.80 o
   9   5   9       95.58       61.93      7.96 o
  10   5   9        4.43       -3.48      5.89 o
  11   5   9        8.37       24.63      7.58 o
  12   5   9       26.03       28.78      8.41 o
  13   5   9       35.90       27.61      9.51 o
  14   5   9       62.80       74.33     12.50 o
  15   5   9        0.02        3.65     11.04 o
  16   5   9       21.21       31.21     12.57 o
 -16   6   9        5.87       17.55     15.55 o
 -15   6   9        0.00        3.29     13.93 o
 -14   6   9        1.40       18.84     15.55 o
 -13   6   9       70.11       69.28     26.97 o
 -12   6   9       47.94       52.16     13.69 o
 -11   6   9      207.88      228.65     18.62 o
 -10   6   9      308.28      252.50     18.69 o
  -9   6   9      119.16      140.01     10.38 o
  -8   6   9       39.12       43.79      9.74 o
  -7   6   9      357.64      342.49     13.86 o
  -6   6   9        7.52        6.61      4.91 o
  -5   6   9       51.83       39.81      5.71 o
  -4   6   9       77.56      196.45     20.20 o
  -3   6   9     6261.64     5791.05     80.61 o
  -2   6   9       17.19       18.44      5.81 o
  -1   6   9       97.85      105.97      9.38 o
   0   6   9        8.83       29.95      7.23 o
   1   6   9      486.15      460.81     20.69 o
   2   6   9       18.43       32.35     10.55 o
   3   6   9       50.57      127.47     10.89 o
   4   6   9       18.53       12.17      5.62 o
   5   6   9      211.47      223.69     22.85 o
   6   6   9       74.37      100.40      9.67 o
   7   6   9     1141.47     1202.37     26.88 o
   8   6   9        0.10       -6.25      6.25 o
   9   6   9      753.73      649.13     26.38 o
  10   6   9       11.60       42.78      8.62 o
  11   6   9       26.34       15.29      9.20 o
  12   6   9        0.00        5.88     10.76 o
  13   6   9       31.47       12.05     10.95 o
  14   6   9        9.33       13.65     11.04 o
  15   6   9      127.38      127.81     18.10 o
 -15   7   9        2.13       20.98     32.28 o
 -14   7   9        0.04       -6.32     15.57 o
 -13   7   9       48.34       76.28     18.51 o
 -12   7   9       52.64       78.47     18.03 o
 -11   7   9        9.99       12.58     15.53 o
 -10   7   9      290.23      282.40     39.16 o
  -9   7   9       28.26        2.46      8.51 o
  -8   7   9        0.11       14.03      8.57 o
  -7   7   9        3.57       15.83      5.84 o
  -6   7   9      329.23      303.33     11.78 o
  -5   7   9        8.04        0.92      6.58 o
  -4   7   9       82.85       81.75      9.99 o
  -3   7   9      170.16      180.02     16.38 o
  -2   7   9        1.08       -8.69      8.69 o
  -1   7   9        6.38        5.55     15.63 o
   0   7   9      732.55      751.10     25.36 o
   1   7   9     1447.92     1598.02     58.41 o
   2   7   9      558.86      470.96     24.69 o
   3   7   9      680.13      567.76     27.42 o
   4   7   9      139.94      108.64     15.55 o
   5   7   9     1412.47     1329.92     44.37 o
   6   7   9       49.87       50.25     15.04 o
   7   7   9        0.14        0.38     12.56 o
   8   7   9      240.57      234.46     17.16 o
   9   7   9      348.56      362.02     29.58 o
  10   7   9       28.55       34.23     17.30 o
  11   7   9        2.43       17.04     10.42 o
  12   7   9       33.66       24.99     22.70 o
  13   7   9        1.79        8.33     11.07 o
  14   7   9        2.45        6.40     12.04 o
 -14   8   9       24.72       29.32     19.91 o
 -13   8   9       67.63       66.43     19.98 o
 -12   8   9      235.11      129.71     21.18 o
 -11   8   9       17.69        9.80     22.97 o
 -10   8   9      176.60      240.80     22.53 o
  -9   8   9       11.24       31.01      7.57 o
  -8   8   9       27.30       20.63      8.86 o
  -7   8   9      109.80      143.72     13.19 o
  -6   8   9     1189.89     1145.83     31.85 o
  -5   8   9       34.30       40.06     10.02 o
  -4   8   9       26.67       14.50      9.21 o
  -3   8   9      702.03      715.71     32.52 o
  -2   8   9        1.48       -1.27     15.72 o
  -1   8   9        8.76      -11.72     11.72 o
   0   8   9      325.23      304.42     19.12 o
   1   8   9       88.60       71.62     18.60 o
   2   8   9        1.64       20.65     14.70 o
   3   8   9      184.19      173.29     19.27 o
   4   8   9       30.24       39.19     20.46 o
   5   8   9      367.80      400.16     32.56 o
   6   8   9      178.44      164.08     24.74 o
   7   8   9       39.54      102.88     21.21 o
   8   8   9      730.28      725.53     40.93 o
   9   8   9      108.42      143.68     20.46 o
  10   8   9        6.20       40.93     18.42 o
  11   8   9        0.20       -3.05     11.76 o
  12   8   9       31.83       39.99     13.71 o
  13   8   9      384.46      377.47     23.10 o
 -12   9   9       17.13       27.90     28.28 o
 -11   9   9       67.28      101.78     34.23 o
 -10   9   9        5.18       17.76     10.74 o
  -9   9   9       36.77       29.49     10.11 o
  -8   9   9        0.68       14.14      9.18 o
  -7   9   9        2.97       -8.87      8.87 o
  -6   9   9      176.70      122.95     15.56 o
  -5   9   9       92.11       63.08     12.23 o
  -4   9   9       25.44       48.74     21.21 o
  -3   9   9        5.06       10.60     17.49 o
  -2   9   9        0.46       -8.00     15.44 o
  -1   9   9       11.21       59.34     20.84 o
   0   9   9       72.56      121.74     15.83 o
   1   9   9        1.47        0.37     14.51 o
   2   9   9       26.54       58.97     20.28 o
   3   9   9        5.50        7.63     16.93 o
   4   9   9       27.45       30.51     18.60 o
   5   9   9      118.33      122.78     24.37 o
   6   9   9       49.20       29.21     17.67 o
   7   9   9        6.15       35.16     18.60 o
   8   9   9       11.60       25.86     18.42 o
   9   9   9        8.68       36.09     18.42 o
  11   9   9        1.27       42.60     18.23 o
 -11  10   9       62.58       90.04     40.56 o
 -10  10   9      181.22      133.20     42.79 o
  -9  10   9       17.00       19.50     16.34 o
  -8  10   9       67.42       80.63     20.17 o
  -7  10   9       68.22       49.99     17.25 o
  -6  10   9        8.04        5.77     19.53 o
  -5  10   9       73.75       71.06     24.00 o
  -4  10   9      184.20      182.50     31.07 o
  -3  10   9       92.57      108.08     26.23 o
  -2  10   9      166.91      170.59     29.39 o
  -1  10   9      240.24      302.12     34.42 o
   0  10   9      281.57      300.84     23.94 o
   1  10   9      139.89      139.52     27.16 o
   2  10   9      147.31      117.20     26.60 o
   3  10   9      329.67      315.70     35.35 o
   4  10   9       93.69       50.97     22.32 o
   5  10   9      122.86      133.20     27.90 o
   6  10   9        0.26       -3.35     17.86 o
   7  10   9       15.58        2.23     18.60 o
   8  10   9      362.14      325.93     34.23 o
   9  10   9      128.23      148.45     25.86 o
  -8  11   9       18.69       26.97     21.21 o
  -7  11   9       92.12       60.27     26.42 o
  -6  11   9       86.90      112.74     29.02 o
  -5  11   9        4.46        4.09     21.58 o
  -4  11   9       13.22       34.23     23.81 o
  -3  11   9      545.90      569.82     46.88 o
  -2  11   9       33.76       29.39     23.81 o
  -1  11   9       24.14       10.60     21.77 o
   0  11   9       48.49       41.57     17.02 o
   1  11   9       46.60       94.32     26.60 o
   2  11   9       47.96       47.44     23.63 o
   3  11   9       66.59       45.02     24.37 o
   4  11   9      194.43      202.22     32.56 o
   5  11   9       22.15       35.16     23.81 o
   6  11   9       26.14       19.16     21.39 o
   7  11   9       75.26       50.97     23.63 o
  -5  12   9       11.67       13.39     25.49 o
  -4  12   9        0.03       40.00     27.16 o
  -3  12   9       14.52       -2.23     23.07 o
  -2  12   9       89.29      118.69     31.63 o
  -1  12   9        3.46       12.46     25.30 o
   0  12   9       37.11       50.44     18.54 o
   1  12   9        4.89       31.63     24.00 o
   2  12   9       14.18       18.60     23.63 o
   3  12   9        2.52       12.28     23.07 o
   4  12   9        2.19       17.30     24.18 o
 -18   0  10      377.34      311.35     37.43 o
 -17   0  10       44.32       97.96     30.88 o
 -16   0  10        1.67        8.56     23.25 o
 -15   0  10       51.83       47.81     24.56 o
 -14   0  10     1145.37      899.20     45.67 o
 -13   0  10       63.48      123.94     22.01 o
 -12   0  10      269.13      180.09     23.12 o
 -11   0  10        8.51        1.04     11.53 o
 -10   0  10     2479.96     2593.91     68.61 o
  -9   0  10        0.26       -7.19      8.40 o
  -8   0  10      209.11       96.58     17.49 o
  -7   0  10      857.27      909.41     31.15 o
  -6   0  10     3574.21     4415.23     88.90 o
  -5   0  10      308.09      346.95     17.11 o
  -4   0  10     6739.96     7448.17    132.42 o
  -3   0  10      379.07      387.62     21.30 o
  -2   0  10     8711.17     8027.75    156.27 o
  -1   0  10       23.38       40.55      9.86 o
   0   0  10      246.24      325.10     16.07 o
   1   0  10      379.44      275.03      7.66 o
   2   0  10      381.59      642.56     27.95 o
   3   0  10      402.80      421.55     21.44 o
   4   0  10     7830.47     7593.60    111.31 o
   5   0  10     3974.26     3953.64     65.11 o
   6   0  10        9.90       55.24      9.17 o
   7   0  10      269.13      219.03     13.79 o
   8   0  10      149.73      170.06     14.90 o
   9   0  10     4608.69     4177.77     76.67 o
  10   0  10     1442.59     1469.40     40.14 o
  11   0  10       56.95       41.76     15.41 o
  12   0  10     1309.88     1369.97     42.33 o
  13   0  10     1031.75     1014.30     45.45 o
  14   0  10      323.63      233.59     50.32 o
  15   0  10        1.26        5.49     16.75 o
  16   0  10      172.98      186.18     29.78 o
  17   0  10        2.08        1.99     20.42 o
 -18   1  10        4.96        3.87     14.31 o
 -17   1  10        0.66        7.56     13.25 o
 -16   1  10       47.23       47.01     15.93 o
 -15   1  10        6.33       14.22     13.14 o
 -14   1  10        7.17        4.81     12.20 o
 -13   1  10        0.25       -3.86     10.01 o
 -12   1  10        1.45       -3.79      8.92 o
 -11   1  10       19.78        5.60      9.47 o
 -10   1  10      237.08      364.21     17.38 o
  -9   1  10       66.38       25.56      7.67 o
  -8   1  10       50.46       43.26      5.21 o
  -7   1  10      190.00      216.60      7.38 o
  -6   1  10       50.75       19.05      4.11 o
  -5   1  10       28.09       71.96      7.41 o
  -4   1  10     2435.76     2816.17     41.38 o
  -3   1  10       50.35       89.03     12.65 o
  -2   1  10    11767.43    13047.44    176.38 o
  -1   1  10      726.84      775.56     39.50 o
   0   1  10     3801.12     3826.13     61.87 o
   1   1  10     3094.10     3195.48     30.11 o
   2   1  10     1182.61     1420.75     15.34 o
   3   1  10      290.95      393.99      6.68 o
   4   1  10     3185.21     3465.26     38.41 o
   5   1  10     9401.43     9840.59    101.06 o
   6   1  10     5337.47     5255.59     53.42 o
   7   1  10        7.84       16.64      3.90 o
   8   1  10     1358.10     1353.62     21.03 o
   9   1  10      188.65      234.68      9.95 o
  10   1  10     4656.14     4453.19     58.77 o
  11   1  10      708.90      677.88     20.11 o
  12   1  10      373.37      379.46     18.50 o
  13   1  10      174.60      205.23     26.93 o
  14   1  10      103.53      129.02     16.61 o
  15   1  10       20.39       -0.47     12.00 o
  16   1  10      212.71      149.25     19.50 o
  17   1  10       12.17       20.39     14.49 o
 -18   2  10        0.18       -2.60     13.95 o
 -17   2  10       19.55       16.71     14.23 o
 -16   2  10        4.33       31.82     15.72 o
 -15   2  10        3.35       13.20     11.24 o
 -14   2  10        4.76       35.89     11.85 o
 -13   2  10      126.62       82.65     13.03 o
 -12   2  10       67.63       68.68      8.67 o
 -11   2  10     2790.40     2781.38     37.60 o
 -10   2  10      136.97      154.62      9.94 o
  -9   2  10     1073.66     1198.62     25.96 o
  -8   2  10      146.34      162.80     13.30 o
  -7   2  10      702.11      763.91     27.33 o
  -6   2  10       88.85       39.78      6.32 o
  -5   2  10      696.39      830.33     27.37 o
  -4   2  10      180.77      203.02      5.30 o
  -3   2  10       31.72      139.14      5.18 o
  -2   2  10     1516.52     1267.67     15.40 o
  -1   2  10    17932.01    19754.05    179.82 o
   0   2  10     3054.44     3032.65     41.80 o
   1   2  10     2303.83     2543.95     26.42 o
   2   2  10      547.19      650.15     11.35 o
   3   2  10     4668.80     4730.91     45.20 o
   4   2  10        7.86       61.06      4.36 o
   5   2  10     1530.77     1438.21     15.98 o
   6   2  10       77.09       97.60      5.14 o
   7   2  10      436.84      322.13      9.38 o
   8   2  10     1073.34      977.17     17.17 o
   9   2  10      444.34      398.30     13.10 o
  10   2  10       93.62      101.81      8.85 o
  11   2  10       17.49       34.94      7.25 o
  12   2  10      239.47      250.76     13.15 o
  13   2  10      745.69      832.09     23.70 o
  14   2  10        0.05      -10.17     10.17 o
  15   2  10       74.21       50.72     14.01 o
  16   2  10      144.23      119.01     17.89 o
  17   2  10       19.15       22.83     15.07 o
 -17   3  10      158.66      225.41     18.23 o
 -16   3  10        0.51        4.76     16.77 o
 -15   3  10      336.29      340.60     20.57 o
 -14   3  10       93.77      107.09     11.31 o
 -13   3  10      202.77      178.88     17.05 o
 -12   3  10       14.21       12.90      7.21 o
 -11   3  10      910.52      834.71     22.54 o
 -10   3  10      268.60      250.92     16.65 o
  -9   3  10      235.04      194.22     12.98 o
  -8   3  10       11.80       17.94      6.49 o
  -7   3  10      785.34      882.41     15.56 o
  -6   3  10      141.43       99.41      5.95 o
  -5   3  10     5747.36     5501.60     58.02 o
  -4   3  10        0.39       15.72      4.30 o
  -3   3  10     4243.15     4319.23     37.57 o
  -2   3  10      762.19      697.87     10.97 o
  -1   3  10        0.04        7.62      4.13 o
   0   3  10      589.68      606.21     10.84 o
   1   3  10     1079.90     1192.28     19.57 o
   2   3  10      197.93      167.73      8.11 o
   3   3  10     2054.00     2263.58     25.91 o
   4   3  10      155.42      198.06      6.67 o
   5   3  10        2.55       36.83      3.32 o
   6   3  10      480.15      541.36     12.18 o
   7   3  10        8.15        6.12      4.59 o
   8   3  10        0.24       34.06      5.87 o
   9   3  10      806.74      735.21     22.22 o
  10   3  10      199.39      157.15      9.81 o
  11   3  10       50.98       34.40      7.88 o
  12   3  10      110.31       87.22     10.39 o
  13   3  10      224.92      174.37     17.00 o
  14   3  10       21.09        9.95      9.76 o
  15   3  10      110.40      140.75     14.44 o
  16   3  10        1.17        2.47     10.98 o
 -17   4  10        1.58        7.30     11.53 o
 -16   4  10       65.48       93.99     13.30 o
 -15   4  10        1.78        7.38      9.56 o
 -14   4  10       95.83       90.29     10.99 o
 -13   4  10      304.06      313.20     17.53 o
 -12   4  10      419.79      446.23     19.02 o
 -11   4  10      823.35      729.89     22.24 o
 -10   4  10     1695.17     1611.34     32.53 o
  -9   4  10     1681.32     1622.03     29.22 o
  -8   4  10      288.07      278.79     12.31 o
  -7   4  10     2367.75     2290.87     35.75 o
  -6   4  10       42.67       20.61      4.88 o
  -5   4  10    11732.03    11393.32    104.99 o
  -4   4  10     5826.08     5661.45     48.88 o
  -3   4  10      182.28      214.69      8.27 o
  -2   4  10       79.55      155.06      6.71 o
  -1   4  10     1599.09     1460.16     21.88 o
   0   4  10      969.09      893.80     15.22 o
   1   4  10      441.53      497.16     10.24 o
   2   4  10      816.93      701.19     10.32 o
   3   4  10      848.47      838.40     13.08 o
   4   4  10        9.20        9.63      4.46 o
   5   4  10     2713.88     2888.69     31.02 o
   6   4  10       68.15       69.97      6.69 o
   7   4  10      164.39      158.70      7.00 o
   8   4  10      574.17      496.20     15.47 o
   9   4  10      691.99      707.08     18.21 o
  10   4  10      389.19      364.03     14.19 o
  11   4  10       45.51       32.84      8.01 o
  12   4  10      211.32      221.10     13.72 o
  13   4  10       56.31       41.99     10.38 o
  14   4  10      145.26      147.41     14.02 o
  15   4  10      131.70      105.58     13.65 o
  16   4  10        2.20       -3.68     11.04 o
 -16   5  10       36.41        5.02     10.06 o
 -15   5  10       13.39       33.74     13.65 o
 -14   5  10       14.68       -1.81     11.29 o
 -13   5  10      228.78      284.24     18.88 o
 -12   5  10       90.89      105.74     12.81 o
 -11   5  10      266.19      241.75     15.29 o
 -10   5  10        4.73        8.04      7.42 o
  -9   5  10       37.11       80.86     10.33 o
  -8   5  10       79.21       48.70      7.30 o
  -7   5  10       58.39       69.14      7.60 o
  -6   5  10      328.68      297.19     11.43 o
  -5   5  10      613.77      550.37     11.09 o
  -4   5  10     3593.91     3266.10     35.80 o
  -3   5  10     2256.65     2211.16     28.15 o
  -2   5  10     1765.24     1810.22     27.68 o
  -1   5  10      384.84      407.95     11.79 o
   0   5  10    14962.29    15860.96    162.59 o
   1   5  10       45.47       32.51      4.69 o
   2   5  10     1801.54     1850.87     30.85 o
   3   5  10      152.96      155.14      8.67 o
   4   5  10     1749.77     1694.65     28.10 o
   5   5  10      431.92      395.51     12.31 o
   6   5  10     3019.47     3071.94     39.89 o
   7   5  10      927.84      886.47     17.74 o
   8   5  10      388.87      355.39     11.70 o
   9   5  10      343.12      312.06     17.10 o
  10   5  10      417.76      309.09     14.35 o
  11   5  10      547.65      542.29     21.75 o
  12   5  10        3.57       -1.54      7.86 o
  13   5  10      145.41      108.88     12.85 o
  14   5  10      141.06      118.31     14.33 o
  15   5  10       76.86       77.04     13.61 o
 -16   6  10        0.87       -3.83     13.93 o
 -15   6  10       61.35       65.72     19.75 o
 -14   6  10        0.11        6.68     14.83 o
 -13   6  10       57.56      106.45     25.27 o
 -12   6  10      194.42      210.67     19.08 o
 -11   6  10       13.37       29.80     11.18 o
 -10   6  10     1300.67     1222.47     35.88 o
  -9   6  10        0.36        3.06      7.64 o
  -8   6  10       19.29       23.03      7.43 o
  -7   6  10       18.43        6.40      6.44 o
  -6   6  10      471.41      417.21     11.95 o
  -5   6  10       12.13        5.45      5.10 o
  -4   6  10    10567.49    10676.48    106.60 o
  -3   6  10       46.77       70.16     13.40 o
  -2   6  10      744.80      683.18     21.27 o
  -1   6  10        1.62       14.59      4.58 o
   0   6  10     1398.72     1471.97     27.02 o
   1   6  10      257.52      339.06     14.47 o
   2   6  10     4335.35     4668.46     76.25 o
   3   6  10      236.81      203.44     13.14 o
   4   6  10       79.55      124.94      8.68 o
   5   6  10        0.05       -3.98      5.82 o
   6   6  10      522.35      535.35     17.16 o
   7   6  10      136.85      106.46     12.24 o
   8   6  10       46.92       65.30     11.27 o
   9   6  10      114.29      177.63     15.94 o
  10   6  10      150.75      118.43     11.86 o
  11   6  10       10.41       43.57     10.10 o
  12   6  10       52.17       36.93     13.18 o
  13   6  10       84.51       80.82     12.92 o
  14   6  10        1.44        2.56     10.69 o
  15   6  10       37.87       36.94     15.19 o
 -15   7  10        3.77       20.57     18.01 o
 -14   7  10       64.06       33.46     19.25 o
 -13   7  10      260.90      226.01     24.53 o
 -12   7  10        0.17      -13.19     14.79 o
 -11   7  10       45.29       67.45     16.69 o
 -10   7  10       27.30       76.20     15.80 o
  -9   7  10        5.17        2.81      7.41 o
  -8   7  10      473.80      553.59     16.15 o
  -7   7  10       13.50       18.27      6.17 o
  -6   7  10      844.35      706.43     17.14 o
  -5   7  10      427.06      432.23     16.33 o
  -4   7  10     1335.72     1415.93     30.29 o
  -3   7  10      226.03      278.32     16.24 o
  -2   7  10      219.60      204.77     14.31 o
  -1   7  10       57.09       34.87      8.52 o
   0   7  10     1051.77     1031.30     25.89 o
   1   7  10     1080.45     1063.92     46.32 o
   2   7  10        9.80        9.04     10.01 o
   3   7  10       15.81        0.24      9.11 o
   4   7  10      541.57      418.45     24.78 o
   5   7  10      546.20      640.42     39.25 o
   6   7  10      310.52      291.51     15.71 o
   7   7  10        0.96       -3.64      8.80 o
   8   7  10      400.28      403.41     25.58 o
   9   7  10      129.20      150.31     22.88 o
  10   7  10        4.06       18.43     10.39 o
  11   7  10        4.27       26.11     12.56 o
  12   7  10      200.47      160.77     19.91 o
  13   7  10        4.42       15.11     11.78 o
  14   7  10       14.80       11.52     12.63 o
 -14   8  10        4.50       12.11     17.48 o
 -13   8  10      142.14      175.44     24.25 o
 -12   8  10       84.88       55.99     19.72 o
 -11   8  10        0.01       -0.80     13.15 o
 -10   8  10      239.41      261.99     14.91 o
  -9   8  10       99.63      120.66     13.08 o
  -8   8  10       52.96       35.91      7.81 o
  -7   8  10       35.16       62.43     11.86 o
  -6   8  10      272.32      296.21     17.32 o
  -5   8  10      147.14      170.11     14.76 o
  -4   8  10       18.14       29.84     17.08 o
  -3   8  10     2915.90     2707.62     55.63 o
  -2   8  10       19.60       28.83     11.44 o
  -1   8  10        4.30       14.32     13.21 o
   0   8  10       18.90        9.87      9.67 o
   1   8  10      133.32      111.25     20.46 o
   2   8  10       79.41       66.04     17.67 o
   3   8  10       23.58       34.76     12.88 o
   4   8  10      627.87      572.35     30.55 o
   5   8  10      169.23      115.90     22.70 o
   6   8  10       18.02       47.44     18.23 o
   7   8  10      182.51      200.17     25.30 o
   8   8  10       17.74       21.21     15.81 o
   9   8  10       13.57       60.21     12.43 o
  10   8  10        6.53       11.68     11.15 o
  11   8  10       17.90       21.21     12.44 o
  12   8  10       16.56       12.83     20.46 o
  13   8  10      175.00      152.20     17.87 o
 -12   9  10        9.15       16.56     29.95 o
 -11   9  10        0.09       35.70     15.07 o
 -10   9  10        0.08       17.11     11.15 o
  -9   9  10       51.54       42.28     10.85 o
  -8   9  10        9.36       13.61     10.53 o
  -7   9  10       55.89       64.16     14.03 o
  -6   9  10       71.64       49.94     11.76 o
  -5   9  10       43.78       23.33     10.35 o
  -4   9  10       30.33       16.84     10.07 o
  -3   9  10      106.48      106.04     24.00 o
  -2   9  10       35.86       -6.14     15.81 o
  -1   9  10      666.13      816.31     46.69 o
   0   9  10       28.56       17.40     16.46 o
   1   9  10        0.68       -3.53     13.77 o
   2   9  10       22.34       62.51     20.28 o
   3   9  10       73.39       68.46     21.58 o
   4   9  10       63.52       68.83     21.95 o
   5   9  10     1132.18     1129.96     56.74 o
   6   9  10        2.39       24.74     17.11 o
   7   9  10       38.38       13.21     17.11 o
   8   9  10        0.65       12.09     17.67 o
   9   9  10     1330.69     1341.66     57.30 o
  11   9  10       68.94      109.39     22.14 o
 -11  10  10        1.37      -28.46     29.02 o
 -10  10  10       97.83      155.71     44.28 o
  -9  10  10      291.78      304.22     28.48 o
  -8  10  10        1.98        9.13     15.89 o
  -7  10  10       12.54       10.19     14.90 o
  -6  10  10        9.61       -7.44     18.98 o
  -5  10  10        4.28       21.21     19.91 o
  -4  10  10       98.24       84.46     26.23 o
  -3  10  10      462.48      485.54     40.74 o
  -2  10  10       26.72       27.16     19.91 o
  -1  10  10       92.89       99.71     25.67 o
   0  10  10      155.97      170.85     20.25 o
   1  10  10      201.59      165.75     27.90 o
   2  10  10       15.07       14.51     18.79 o
   3  10  10       26.46       -0.56     19.53 o
   4  10  10        3.98        2.98     18.23 o
   5  10  10       23.37       17.49     21.21 o
   6  10  10       36.13       40.18     21.77 o
   7  10  10      215.12      214.12     30.70 o
   8  10  10      150.96      174.50     27.90 o
  -8  11  10       11.84       53.95     23.25 o
  -7  11  10       83.19       69.39     27.16 o
  -6  11  10      143.57      109.95     29.21 o
  -5  11  10       93.51      134.50     30.88 o
  -4  11  10        5.32       24.74     22.32 o
  -3  11  10        0.16        2.60     21.39 o
  -2  11  10      160.00      158.31     31.44 o
  -1  11  10      206.99      159.43     30.51 o
   0  11  10       21.82       42.66     19.91 o
   1  11  10        5.38       -1.86     19.53 o
   2  11  10       24.58       19.72     22.51 o
   3  11  10       43.82       65.11     25.30 o
   4  11  10      472.10      376.90     40.56 o
   5  11  10       25.70       31.81     22.70 o
   6  11  10        1.12       -0.19     19.16 o
   7  11  10        0.93       10.98     20.28 o
  -4  12  10      132.75       95.62     31.07 o
  -3  12  10       46.87       26.79     25.86 o
  -2  12  10      316.92      354.39     43.16 o
  -1  12  10        0.48       27.16     25.67 o
   0  12  10       27.51       19.85     17.53 o
   1  12  10       18.64       -7.44     21.02 o
   2  12  10        6.14       -6.14     21.58 o
   3  12  10       12.22       22.70     24.18 o
   4  12  10       10.05       31.63     24.37 o
 -18   1  11        0.07       25.12     15.45 o
 -17   1  11       35.59       43.52     15.49 o
 -16   1  11        0.16       21.65     17.37 o
 -15   1  11       68.10       21.17     15.23 o
 -14   1  11      510.57      495.91     28.37 o
 -13   1  11      421.54      401.45     22.35 o
 -12   1  11      355.01      354.15     20.31 o
 -11   1  11       48.95       36.23     15.20 o
 -10   1  11       92.32       46.85      9.68 o
  -9   1  11      491.16      470.03     17.99 o
  -8   1  11      788.25      755.62     14.52 o
  -7   1  11      634.30      648.79     12.62 o
  -6   1  11       44.93       59.03      5.92 o
  -5   1  11     8312.37     8642.09     93.96 o
  -4   1  11     3636.82     3508.71     42.35 o
  -3   1  11    28649.88    30279.16    302.92 o
  -2   1  11     3839.07     3856.09     39.37 o
  -1   1  11      110.12      160.38      4.74 o
   0   1  11      532.91      559.69     23.06 o
   1   1  11     2710.96     2636.46     21.31 o
   2   1  11      524.85      585.81      8.99 o
   3   1  11      540.56      552.76      9.29 o
   4   1  11    18284.98    18499.65    163.47 o
   5   1  11        6.09       33.31      4.16 o
   6   1  11     1368.45     1379.05     19.71 o
   7   1  11      560.61      518.48     10.68 o
   8   1  11      431.17      403.67     11.36 o
   9   1  11     1636.43     1603.70     24.84 o
  10   1  11       39.49       47.96      8.81 o
  11   1  11      755.53      769.49     25.65 o
  12   1  11      342.09      316.63     21.64 o
  13   1  11        8.42       11.59     10.02 o
  14   1  11     1097.18     1143.07     36.08 o
  15   1  11       23.17       25.12     17.56 o
  16   1  11       78.01       64.34     15.96 o
  17   1  11       66.46       89.90     18.41 o
 -18   2  11        1.22        2.94     14.64 o
 -17   2  11      155.43      118.86     21.49 o
 -16   2  11      172.01      220.95     23.59 o
 -15   2  11       92.35      106.22     15.79 o
 -14   2  11       10.11        8.49     10.92 o
 -13   2  11      530.30      546.01     21.84 o
 -12   2  11      234.74      217.65     10.43 o
 -11   2  11     1200.64     1215.02     25.72 o
 -10   2  11       17.37       19.57     11.56 o
  -9   2  11      310.78      298.37     11.86 o
  -8   2  11       35.20       69.01      7.47 o
  -7   2  11     1099.42      969.13     17.77 o
  -6   2  11      306.50      284.78      8.79 o
  -5   2  11     1785.69     1830.50     20.73 o
  -4   2  11     1862.50     1439.48     17.83 o
  -3   2  11      550.76      361.04      6.86 o
  -2   2  11      690.37      828.79     10.16 o
  -1   2  11     3693.53     4106.28     39.36 o
   0   2  11       19.07       54.07      4.86 o
   1   2  11       76.23       52.39      4.64 o
   2   2  11    13470.46    14360.81    106.27 o
   3   2  11     1092.29     1033.28     20.56 o
   4   2  11    10891.38    11301.24     94.94 o
   5   2  11      220.11      225.58      6.27 o
   6   2  11     3249.01     3174.96     33.00 o
   7   2  11       36.55       30.78      4.62 o
   8   2  11      132.97      138.57     10.34 o
   9   2  11     1059.36      979.05     20.23 o
  10   2  11        0.16        1.17      5.70 o
  11   2  11      559.16      583.71     16.19 o
  12   2  11      196.71      188.47     12.95 o
  13   2  11      145.61      161.52     13.35 o
  14   2  11      155.38      149.13     17.24 o
  15   2  11        0.12       16.84     12.19 o
  16   2  11       41.20       32.96     15.02 o
  17   2  11       67.76       54.56     16.37 o
 -17   3  11       26.16       47.15     12.85 o
 -16   3  11       49.56       45.48     11.69 o
 -15   3  11       26.75       30.55     13.06 o
 -14   3  11      255.40      249.05     25.14 o
 -13   3  11      192.16      219.35     20.20 o
 -12   3  11        0.02       -2.70      7.84 o
 -11   3  11        3.15       -4.03      9.61 o
 -10   3  11       15.04       -5.64      6.88 o
  -9   3  11      193.93      209.00     12.01 o
  -8   3  11     1409.46     1566.60     28.75 o
  -7   3  11        5.52        8.22      3.77 o
  -6   3  11     1853.06     1795.20     29.99 o
  -5   3  11      790.81      762.28     16.37 o
  -4   3  11     8829.90     9243.94     78.33 o
  -3   3  11       22.90       29.82      3.51 o
  -2   3  11     1158.43     1662.25     21.63 o
  -1   3  11      324.18      398.39     11.38 o
   0   3  11       54.33      229.25      5.58 o
   1   3  11      227.31      260.99      6.81 o
   2   3  11       44.27       46.07      4.93 o
   3   3  11      112.56       85.56      5.06 o
   4   3  11       44.13       92.38      5.32 o
   5   3  11     2090.04     2089.07     23.02 o
   6   3  11      929.97     1178.11     15.01 o
   7   3  11      231.37      205.24      8.50 o
   8   3  11     5880.80     6011.08     70.21 o
   9   3  11       37.99       78.01      8.10 o
  10   3  11      166.60      163.09     10.17 o
  11   3  11        8.62        9.22      7.12 o
  12   3  11      151.87      174.95     20.08 o
  13   3  11       10.73       23.36      9.48 o
  14   3  11       30.30       22.55     10.29 o
  15   3  11      352.10      380.69     19.98 o
  16   3  11        1.22        0.69     11.05 o
 -17   4  11        0.09       17.96     12.29 o
 -16   4  11       45.34       68.59     13.99 o
 -15   4  11        0.74        7.27      9.70 o
 -14   4  11       14.55       31.77      9.19 o
 -13   4  11      312.09      290.25     17.21 o
 -12   4  11      147.95      151.74     14.65 o
 -11   4  11       28.62       38.29      9.42 o
 -10   4  11      682.08      713.90     19.56 o
  -9   4  11       75.61       97.98      9.26 o
  -8   4  11      657.65      672.74     18.10 o
  -7   4  11      129.39      139.50     11.16 o
  -6   4  11      585.24      664.65     13.98 o
  -5   4  11     1769.74     1919.97     21.87 o
  -4   4  11     7897.40     8011.00     77.43 o
  -3   4  11     1011.12     1012.89     14.12 o
  -2   4  11      144.03      147.72      6.25 o
  -1   4  11     1164.86     1170.54     19.91 o
   0   4  11      390.36      500.34     10.90 o
   1   4  11       65.10       53.08      5.21 o
   2   4  11      483.31      462.45      9.22 o
   3   4  11        5.81        2.27      2.72 o
   4   4  11      106.25      124.02      6.09 o
   5   4  11      366.11      455.20     11.83 o
   6   4  11      973.06     1011.44     17.55 o
   7   4  11       24.15       21.19      9.19 o
   8   4  11      496.59      416.65     13.23 o
   9   4  11        1.04        0.64      8.21 o
  10   4  11       14.52       25.68      7.23 o
  11   4  11        8.86       14.24      7.53 o
  12   4  11       66.52       72.04     10.20 o
  13   4  11        0.64       19.76      9.30 o
  14   4  11        6.41        9.71     10.00 o
  15   4  11        0.80        2.58     10.18 o
  16   4  11        4.19       -0.68     10.90 o
 -16   5  11        2.49      -10.32     10.32 o
 -15   5  11        3.72        8.99     12.52 o
 -14   5  11       40.82       35.47     13.77 o
 -13   5  11       41.11       44.65     15.55 o
 -12   5  11       18.16       15.48      9.66 o
 -11   5  11      347.14      327.27     17.12 o
 -10   5  11      242.47      242.69     17.26 o
  -9   5  11     2993.76     3072.50     49.23 o
  -8   5  11      359.81      423.37     17.42 o
  -7   5  11     1258.43     1214.11     27.12 o
  -6   5  11     1544.13     1617.30     19.90 o
  -5   5  11      395.57      530.47     13.30 o
  -4   5  11       38.74       71.73      7.89 o
  -3   5  11     1090.73     1170.67     18.26 o
  -2   5  11      219.75      216.93      9.78 o
  -1   5  11      360.10      446.52     10.30 o
   0   5  11        4.61       17.11     10.42 o
   1   5  11      800.97      921.90     14.93 o
   2   5  11        3.53       11.51      3.14 o
   3   5  11        5.24        1.70      4.36 o
   4   5  11      353.94      346.77     17.38 o
   5   5  11      256.39      262.30     10.72 o
   6   5  11       24.82       43.54      8.48 o
   7   5  11      197.10      119.60      9.98 o
   8   5  11      271.51      241.09     11.14 o
   9   5  11      607.29      613.53     16.27 o
  10   5  11        2.85       -0.84      6.51 o
  11   5  11        0.37       15.41      7.36 o
  12   5  11        3.20       10.77      8.22 o
  13   5  11       30.22       26.31     12.27 o
  14   5  11       76.68       56.12     12.23 o
  15   5  11        8.81        4.13     10.95 o
 -16   6  11        0.68        7.82     15.18 o
 -15   6  11       10.91        5.53     32.74 o
 -14   6  11       78.79       81.92     29.39 o
 -13   6  11      448.02      459.44     26.18 o
 -12   6  11        2.63       18.96     12.19 o
 -11   6  11      634.32      650.56     27.01 o
 -10   6  11       41.05       65.65     14.64 o
  -9   6  11        0.96       -6.72      7.29 o
  -8   6  11      315.86      298.20     17.47 o
  -7   6  11       16.15        8.46      6.84 o
  -6   6  11       34.05       35.13      6.00 o
  -5   6  11     1057.95      862.47     20.45 o
  -4   6  11       91.83      100.84     11.14 o
  -3   6  11      285.52      295.91     13.05 o
  -2   6  11       40.17       53.78      6.36 o
  -1   6  11     4590.50     4548.84     69.48 o
   0   6  11      131.10      125.94      7.82 o
   1   6  11      647.79      457.65     16.87 o
   2   6  11        3.81       38.86      8.10 o
   3   6  11     1529.37     1727.30     37.57 o
   4   6  11       18.13       18.65      6.03 o
   5   6  11       15.09       11.13      6.92 o
   6   6  11      464.23      486.06     16.53 o
   7   6  11       24.48       37.70      8.43 o
   8   6  11      220.91      242.01     17.89 o
   9   6  11      140.97      119.48     11.86 o
  10   6  11      109.38       95.58     11.61 o
  11   6  11        0.13        2.26      9.65 o
  12   6  11      172.90      178.90     17.39 o
  13   6  11        4.49       31.04     11.09 o
  14   6  11        2.82       26.41     12.24 o
  15   6  11       27.62       49.19     15.90 o
 -15   7  11       10.32       19.51     41.86 o
 -14   7  11        0.04       25.49     30.14 o
 -13   7  11      288.98      325.59     27.57 o
 -12   7  11       15.96      -13.07     13.07 o
 -11   7  11       19.42       10.58     24.09 o
 -10   7  11      133.11       97.02     17.24 o
  -9   7  11       92.33       82.44     10.42 o
  -8   7  11      433.28      410.90     14.32 o
  -7   7  11       17.18       17.59      5.85 o
  -6   7  11     1043.50     1010.62     26.83 o
  -5   7  11     2060.23     1905.33     36.76 o
  -4   7  11     1807.73     1741.26     39.43 o
  -3   7  11     1370.69     1481.86     35.71 o
  -2   7  11       62.25       33.75     17.60 o
  -1   7  11       52.87       44.43      9.26 o
   0   7  11       24.27       11.70      6.89 o
   1   7  11       12.07       -3.53     12.46 o
   2   7  11       86.44       88.67     14.31 o
   3   7  11      273.62      271.75     41.11 o
   4   7  11       98.70       77.04     14.26 o
   5   7  11        3.31       35.13     12.29 o
   6   7  11      144.29      127.45     11.92 o
   7   7  11      271.19      340.17     19.01 o
   8   7  11      270.60      292.59     24.37 o
   9   7  11       45.02       65.48     18.98 o
  10   7  11      100.22      116.64     14.79 o
  11   7  11      258.93      288.98     25.67 o
  12   7  11       60.78       18.56     21.49 o
  13   7  11      314.09      300.71     21.46 o
  14   7  11       66.01       59.08     15.08 o
 -14   8  11        1.74       15.32     17.06 o
 -13   8  11       81.68       85.82     20.85 o
 -12   8  11      121.30       83.56     19.82 o
 -11   8  11       25.38       40.58     15.62 o
 -10   8  11       64.80       90.45     11.14 o
  -9   8  11      122.96      125.27     10.39 o
  -8   8  11       46.44       24.75      7.62 o
  -7   8  11       87.92      102.61     15.81 o
  -6   8  11       70.00       59.63     13.97 o
  -5   8  11       46.90       69.57     11.56 o
  -4   8  11      636.25      697.18     25.23 o
  -3   8  11        5.24       44.42     10.49 o
  -2   8  11     1185.01     1178.83     38.79 o
  -1   8  11      148.39      168.94     16.55 o
   0   8  11      190.30      193.75     16.55 o
   1   8  11        1.70        5.58     12.84 o
   2   8  11      844.00      793.24     42.79 o
   3   8  11        4.38        7.33     11.31 o
   4   8  11      664.12      668.60     32.88 o
   5   8  11       24.01       -3.16     13.95 o
   6   8  11      208.92      286.49     29.77 o
   7   8  11      117.06      165.01     24.00 o
   8   8  11        2.83        4.46     14.70 o
   9   8  11       11.41       36.09     16.37 o
  10   8  11      281.36      252.75     19.26 o
  11   8  11       27.75       30.78     36.46 o
  12   8  11      446.14      441.85     24.46 o
  13   8  11       30.18       52.11     18.88 o
 -12   9  11       39.11       19.53     31.07 o
 -11   9  11       41.87       76.39     14.06 o
 -10   9  11       11.16       12.47     11.05 o
  -9   9  11       17.19        9.25      9.34 o
  -8   9  11       31.45       47.24     11.40 o
  -7   9  11        3.35       -0.98      9.16 o
  -6   9  11       28.01       48.68     15.84 o
  -5   9  11       10.98        9.40     10.55 o
  -4   9  11      456.73      431.62     24.59 o
  -3   9  11        4.91        0.37     16.00 o
  -2   9  11       26.48       87.25     22.70 o
  -1   9  11       54.64       60.65     20.28 o
   0   9  11       62.63       25.42     12.10 o
   1   9  11        0.27       -8.37     13.77 o
   2   9  11        1.56       13.77     16.18 o
   3   9  11        0.62       40.74     19.35 o
   4   9  11       13.95       20.28     18.60 o
   5   9  11      187.21      241.47     30.14 o
   6   9  11      232.68      160.17     26.60 o
   7   9  11      132.78      121.48     24.00 o
   8   9  11       25.72       41.49     19.16 o
  10   9  11        5.97        7.63     17.30 o
  11   9  11        3.56       42.04     18.23 o
 -11  10  11       84.31      128.73     45.21 o
 -10  10  11       27.79        1.67     29.58 o
  -9  10  11      258.48      227.19     72.37 o
  -8  10  11      163.50      167.58     24.00 o
  -7  10  11       27.64       25.29     16.50 o
  -6  10  11        0.05       13.95     20.09 o
  -5  10  11      117.06      101.95     26.60 o
  -4  10  11       26.30       23.07     21.39 o
  -3  10  11       27.45       40.74     22.88 o
  -2  10  11       33.06       29.02     20.09 o
  -1  10  11       48.34       44.28     22.14 o
   0  10  11        6.67        5.67     13.52 o
   1  10  11      129.56      163.34     28.28 o
   2  10  11        2.79       46.51     21.95 o
   3  10  11       95.12       43.16     22.51 o
   4  10  11      248.19      261.56     33.86 o
   5  10  11       27.08       34.60     22.51 o
   6  10  11      533.58      526.47     41.49 o
   7  10  11       13.56       60.83     21.95 o
   8  10  11      537.63      545.63     40.74 o
  -8  11  11      101.19      101.20     26.97 o
  -7  11  11      129.87       93.02     28.83 o
  -6  11  11       30.48       36.09     22.51 o
  -5  11  11      620.80      529.08     47.44 o
  -4  11  11       25.96        5.39     20.84 o
  -3  11  11      136.51      136.55     31.25 o
  -2  11  11      107.15      139.71     30.51 o
  -1  11  11      826.42      793.80     53.21 o
   0  11  11        0.00        9.82     14.59 o
   1  11  11      396.21      282.77     36.09 o
   2  11  11        9.03       37.21     22.70 o
   3  11  11      306.16      352.16     39.44 o
   4  11  11        0.03       21.58     22.70 o
   5  11  11       47.13       40.00     23.81 o
   6  11  11       22.83       48.18     22.70 o
   7  11  11       18.64       33.67     22.51 o
  -4  12  11        3.43       -0.19     22.14 o
  -3  12  11        0.76       19.16     25.30 o
  -2  12  11        0.46        2.98     22.70 o
  -1  12  11      149.90      142.31     33.11 o
   0  12  11       66.90       68.61     20.40 o
   1  12  11       15.77       34.23     25.11 o
   2  12  11        9.30        5.39     22.51 o
   3  12  11       41.17       47.81     27.53 o
 -18   0  12      134.90      132.99     44.74 o
 -17   0  12       40.35       24.75     20.11 o
 -16   0  12       72.10       36.46     27.16 o
 -15   0  12        4.64       36.09     22.32 o
 -14   0  12      309.15      335.18     31.96 o
 -13   0  12      115.30      153.30     22.87 o
 -12   0  12      402.71      467.42     31.78 o
 -11   0  12       59.32       70.11     48.55 o
 -10   0  12      624.79      691.76     32.94 o
  -9   0  12       78.82       81.23     17.21 o
  -8   0  12     3020.96     3195.65     74.45 o
  -7   0  12      185.38      176.38     15.37 o
  -6   0  12     2913.82     3279.32     71.54 o
  -5   0  12      576.98      556.53     22.26 o
  -4   0  12    13911.54    18044.95    300.62 o
  -3   0  12       45.38       68.02      8.36 o
  -2   0  12     4598.68     4578.79     84.62 o
  -1   0  12      183.42       82.45     25.21 o
   0   0  12     4532.32     4439.15     52.65 o
   1   0  12      202.29      147.22      4.50 o
   2   0  12     7462.79     7376.75     92.59 o
   3   0  12        1.98        0.90      3.35 o
   4   0  12      153.53      207.52     11.23 o
   5   0  12     6114.01     5727.06     89.59 o
   6   0  12     5791.50     5782.87     92.27 o
   7   0  12       23.21       16.84      5.18 o
   8   0  12     3951.88     4129.62     74.42 o
   9   0  12       70.57       61.04     12.26 o
  10   0  12      957.32      958.79     34.16 o
  11   0  12      115.43      105.27     21.10 o
  12   0  12     1757.78     1846.99     50.76 o
  13   0  12      138.01      115.79     21.72 o
  14   0  12      210.82      193.42     26.16 o
  15   0  12      848.25      773.36     44.44 o
  16   0  12      435.18      503.53     58.32 o
  17   0  12       43.59       27.13     20.84 o
 -18   1  12       93.12       94.71     18.93 o
 -17   1  12       49.49       28.43     16.21 o
 -16   1  12      456.11      479.28     52.33 o
 -15   1  12        5.12        9.59     15.64 o
 -14   1  12        7.21        2.08     10.61 o
 -13   1  12      773.50      772.38     32.71 o
 -12   1  12        0.04        0.02     16.51 o
 -11   1  12       65.36       26.29      9.79 o
 -10   1  12      863.81      843.11     25.62 o
  -9   1  12      373.44      341.24     16.16 o
  -8   1  12        6.98       16.45      4.85 o
  -7   1  12      109.31      142.86     10.02 o
  -6   1  12      569.76      719.90     15.51 o
  -5   1  12     1433.50     1223.95     20.03 o
  -4   1  12       18.68       15.28      3.58 o
  -3   1  12     6870.52     6930.28     67.49 o
  -2   1  12     4856.79     5481.08     61.33 o
  -1   1  12     1551.60     1629.33     18.05 o
   0   1  12      244.21      223.23      5.49 o
   1   1  12     4570.79     4435.68     35.42 o
   2   1  12      383.11      301.43      5.39 o
   3   1  12        7.86        9.74      2.34 o
   4   1  12    13158.04    14775.79    132.40 o
   5   1  12        2.56       -3.36      3.36 o
   6   1  12     3121.08     3362.30     42.33 o
   7   1  12     1251.42     1235.52     19.98 o
   8   1  12      526.85      504.14     13.34 o
   9   1  12      410.66      385.45     12.48 o
  10   1  12     1280.29     1276.08     26.60 o
  11   1  12      656.92      681.40     20.17 o
  12   1  12       13.59       22.90      9.61 o
  13   1  12      176.43      208.38     18.19 o
  14   1  12        8.43       57.45     14.01 o
  15   1  12       65.88       42.86     16.14 o
  16   1  12      111.40      117.37     18.39 o
  17   1  12       27.91       51.82     16.05 o
 -18   2  12        0.06       22.18     15.14 o
 -17   2  12       46.93       80.61     19.92 o
 -16   2  12       56.98       80.47     15.76 o
 -15   2  12      233.35      247.39     20.27 o
 -14   2  12       67.18       78.85     14.34 o
 -13   2  12        8.19       -8.47      8.57 o
 -12   2  12       87.60       92.16      8.75 o
 -11   2  12       68.04       54.93      8.71 o
 -10   2  12        2.77       -5.15      5.51 o
  -9   2  12     2434.25     2311.88     48.47 o
  -8   2  12      218.20      222.43     12.77 o
  -7   2  12     2163.40     2136.44     27.70 o
  -6   2  12      335.61      397.76      9.33 o
  -5   2  12     8275.36     9153.38     82.23 o
  -4   2  12      183.43      319.18      9.69 o
  -3   2  12      831.98      799.24     12.02 o
  -2   2  12      695.06      536.73     10.09 o
  -1   2  12     2541.04     2958.70     28.05 o
   0   2  12       17.92       43.33      3.02 o
   1   2  12      345.49      183.84      5.27 o
   2   2  12     1901.85     1891.66     18.79 o
   3   2  12      241.93      248.07      5.85 o
   4   2  12     1976.93     1907.23     21.15 o
   5   2  12     1549.74     1528.68     17.29 o
   6   2  12      299.65      325.00      8.02 o
   7   2  12        5.70        3.94      3.88 o
   8   2  12      769.37      827.83     16.63 o
   9   2  12      188.30      179.21      9.64 o
  10   2  12        7.14        3.12      5.78 o
  11   2  12        0.01        0.86      6.41 o
  12   2  12       77.29       70.09     10.18 o
  13   2  12        5.78       15.80      9.02 o
  14   2  12      126.63      125.37     13.42 o
  15   2  12      218.24      223.72     20.76 o
  16   2  12       39.00       50.64     15.48 o
  17   2  12       12.32       14.67     15.90 o
 -17   3  12        7.34       23.48     13.12 o
 -16   3  12        1.20       33.82     11.45 o
 -15   3  12        0.02       -2.23      8.78 o
 -14   3  12       35.67       41.15     12.50 o
 -13   3  12      393.27      410.02     18.57 o
 -12   3  12      150.90      126.00     10.27 o
 -11   3  12      200.26      193.66     12.56 o
 -10   3  12      425.28      378.01     16.93 o
  -9   3  12     1573.03     1675.26     31.24 o
  -8   3  12      433.57      491.19     15.72 o
  -7   3  12      385.94      324.87      9.38 o
  -6   3  12      237.16      151.71      8.42 o
  -5   3  12     7652.26     8860.93     75.71 o
  -4   3  12      223.65      323.08      7.15 o
  -3   3  12      596.25      518.74      9.34 o
  -2   3  12     1295.64     1259.20     15.31 o
  -1   3  12    41462.33    47221.96    476.36 o
   0   3  12        1.98       16.79      4.67 o
   1   3  12      703.83      558.96      9.31 o
   2   3  12       65.82       67.43      7.55 o
   3   3  12      150.98      157.91      5.80 o
   4   3  12      238.40      255.29      7.77 o
   5   3  12      315.66      372.81     12.98 o
   6   3  12        0.01        3.84      3.45 o
   7   3  12      242.68      265.30      9.54 o
   8   3  12      177.24      181.82     13.33 o
   9   3  12     2131.02     2021.18     31.87 o
  10   3  12      169.74      133.93      9.90 o
  11   3  12       36.90       43.03      8.63 o
  12   3  12      128.47      100.02     11.19 o
  13   3  12      156.09      184.29     17.59 o
  14   3  12      105.82       75.64     12.13 o
  15   3  12      101.15      105.55     13.93 o
  16   3  12        0.59       16.65     11.82 o
 -17   4  12      252.99      278.84     21.20 o
 -16   4  12      252.79      342.10     19.40 o
 -15   4  12        8.54       -4.08      8.83 o
 -14   4  12      132.79      114.41     13.77 o
 -13   4  12       50.38       49.78      9.95 o
 -12   4  12       52.39       46.62     11.31 o
 -11   4  12      189.79      159.29     13.00 o
 -10   4  12     2326.28     2195.84     36.51 o
  -9   4  12      366.17      351.35     16.21 o
  -8   4  12     1137.88     1177.86     23.66 o
  -7   4  12      508.46      390.00     11.50 o
  -6   4  12      277.28      338.91      9.68 o
  -5   4  12       43.90       78.59      4.68 o
  -4   4  12        0.17        9.14      4.04 o
  -3   4  12     1476.33     1502.77     18.45 o
  -2   4  12      165.09      139.57      5.83 o
  -1   4  12      208.72      157.47      6.65 o
   0   4  12     1153.33     1077.37     17.49 o
   1   4  12      485.29      631.70     14.08 o
   2   4  12      780.02      707.68     11.85 o
   3   4  12     2577.17     2386.28     27.97 o
   4   4  12        1.58        4.78      4.94 o
   5   4  12      947.79      857.24     16.68 o
   6   4  12      137.67      145.92      7.38 o
   7   4  12      145.36      136.76      7.99 o
   8   4  12       55.24       45.08      7.85 o
   9   4  12     1503.39     1395.96     26.91 o
  10   4  12      355.09      349.24     22.48 o
  11   4  12      545.01      473.24     17.33 o
  12   4  12      203.92      174.66     13.40 o
  13   4  12      526.64      551.55     25.83 o
  14   4  12        4.12        5.06      9.74 o
  15   4  12        0.33       -9.30      9.82 o
  16   4  12        0.12        8.75     11.78 o
 -16   5  12       60.67       47.02     12.51 o
 -15   5  12       77.76       57.91     15.81 o
 -14   5  12       88.16       55.92     12.87 o
 -13   5  12       43.84       68.82     12.05 o
 -12   5  12      267.88      289.53     18.26 o
 -11   5  12      260.18      258.26     15.70 o
 -10   5  12      753.74      773.52     26.96 o
  -9   5  12     1008.57     1151.37     34.47 o
  -8   5  12       21.03       34.41      6.97 o
  -7   5  12      769.73      709.78     15.96 o
  -6   5  12    10814.51    11588.63    101.36 o
  -5   5  12      151.97      261.17      8.43 o
  -4   5  12     1423.43     1371.04     24.99 o
  -3   5  12        9.47        5.01      4.04 o
  -2   5  12      103.75      143.74      7.71 o
  -1   5  12      914.42     1014.95     16.48 o
   0   5  12     6791.57     6668.65     74.39 o
   1   5  12       10.15       13.71      4.56 o
   2   5  12     1564.93     1601.88     23.93 o
   3   5  12      533.87      524.53     14.66 o
   4   5  12     1125.75     1109.76     24.81 o
   5   5  12        0.03       -4.74      4.74 o
   6   5  12      382.51      377.79     13.12 o
   7   5  12        8.17        5.57      5.07 o
   8   5  12      105.62      103.40      7.27 o
   9   5  12      397.76      386.94     18.19 o
  10   5  12      812.90      710.47     21.21 o
  11   5  12       27.85       33.21      8.18 o
  12   5  12        7.98        5.08      8.66 o
  13   5  12      327.14      316.21     18.96 o
  14   5  12       18.22       12.09     11.98 o
  15   5  12       13.42       24.07     11.94 o
 -16   6  12        9.30       18.26     18.20 o
 -15   6  12       22.90       14.25     17.95 o
 -14   6  12      161.23      149.65     33.39 o
 -13   6  12       10.84       27.48     14.15 o
 -12   6  12        4.51       23.13     12.03 o
 -11   6  12       47.43       64.93     13.10 o
 -10   6  12      292.84      305.04     20.25 o
  -9   6  12       12.40       -5.74      9.22 o
  -8   6  12      740.40      745.98     20.03 o
  -7   6  12        1.62       -0.65      4.76 o
  -6   6  12      744.09      814.10     16.88 o
  -5   6  12      331.02      340.12     11.04 o
  -4   6  12      354.37      348.40     10.56 o
  -3   6  12        1.84       -2.62      6.03 o
  -2   6  12      154.84      150.05      8.81 o
  -1   6  12      229.42      200.91     13.55 o
   0   6  12      406.11      329.40     11.18 o
   1   6  12       28.62        4.02      4.94 o
   2   6  12        6.95       35.44      8.37 o
   3   6  12      207.38      121.34     11.39 o
   4   6  12       74.68      108.69     10.77 o
   5   6  12      508.98      554.21     18.12 o
   6   6  12      167.20      175.52     11.48 o
   7   6  12      212.82      220.96     12.75 o
   8   6  12       13.03       22.54      7.83 o
   9   6  12      543.25      565.35     20.89 o
  10   6  12       95.11       67.85     10.80 o
  11   6  12       24.74       43.43     10.33 o
  12   6  12      483.81      573.51     23.27 o
  13   6  12       68.75       88.50     24.02 o
  14   6  12        1.68       29.09     12.71 o
  15   6  12        2.85       14.35     18.72 o
 -15   7  12        1.71       29.95     31.72 o
 -14   7  12      116.40       69.49     19.43 o
 -13   7  12       41.14       73.95     18.86 o
 -12   7  12      218.25      265.57     25.09 o
 -11   7  12      286.72      365.62     26.79 o
 -10   7  12        0.45       25.57     26.04 o
  -9   7  12       35.17       53.65     11.56 o
  -8   7  12        5.52        8.74     11.14 o
  -7   7  12        8.40       30.72      6.47 o
  -6   7  12      280.44      322.48     12.34 o
  -5   7  12      569.41      598.90     21.90 o
  -4   7  12       27.72       47.04      9.50 o
  -3   7  12      187.93      167.14     13.72 o
  -2   7  12      141.65      140.87     12.78 o
  -1   7  12       58.13       60.88      9.94 o
   0   7  12       70.09       64.73      8.98 o
   1   7  12      297.62      306.77     25.86 o
   2   7  12        0.06       19.31     10.59 o
   3   7  12      253.33      206.87     19.23 o
   4   7  12      910.30      775.47     32.94 o
   5   7  12      314.64      269.08     62.04 o
   6   7  12      117.63      101.90     12.38 o
   7   7  12      238.28      300.38     18.54 o
   8   7  12      203.21      178.48     15.78 o
   9   7  12      135.17      118.13     45.95 o
  10   7  12        0.58        6.61      9.70 o
  11   7  12      260.64      247.21     19.29 o
  12   7  12       26.54       31.50     12.33 o
  13   7  12        0.96       26.80     12.79 o
  14   7  12        1.44      -10.17     24.09 o
 -14   8  12       26.97       28.45     19.44 o
 -13   8  12       17.13        2.08     16.31 o
 -12   8  12       13.52        7.73     25.95 o
 -11   8  12        4.05       -0.48     14.00 o
 -10   8  12       53.51       49.34     11.02 o
  -9   8  12       20.47        2.40      6.79 o
  -8   8  12       10.45        9.66      7.08 o
  -7   8  12        4.59        6.06      8.24 o
  -6   8  12        0.07       -3.28      8.78 o
  -5   8  12      126.37      111.70     13.15 o
  -4   8  12       95.22      130.72     13.85 o
  -3   8  12      196.40      198.99     15.78 o
  -2   8  12      473.24      488.14     31.74 o
  -1   8  12      516.50      591.69     26.98 o
   0   8  12      352.26      333.90     20.18 o
   1   8  12      347.97      229.56     25.67 o
   2   8  12      129.74      116.08     21.02 o
   3   8  12      551.04      535.09     43.62 o
   4   8  12       26.81       55.07     18.79 o
   5   8  12      156.31       79.44     20.46 o
   6   8  12        1.70       44.46     18.42 o
   7   8  12     1721.20     1761.91     67.34 o
   8   8  12       21.51       17.86     16.00 o
   9   8  12       12.90       16.18     15.44 o
  10   8  12        0.76       22.74     12.46 o
  11   8  12      120.77      124.50     16.73 o
  12   8  12      119.48      163.05     35.81 o
 -12   9  12       12.35        9.63     10.38 o
 -11   9  12      185.76      193.82     19.05 o
 -10   9  12        1.93       23.31     12.65 o
  -9   9  12       24.26       26.94     12.24 o
  -8   9  12       55.26       45.20     11.45 o
  -7   9  12        9.98       15.63     10.35 o
  -6   9  12        0.54       -2.68      8.91 o
  -5   9  12      294.13      270.49     19.35 o
  -4   9  12       48.86       59.99     17.69 o
  -3   9  12      207.04      208.96     20.19 o
  -2   9  12       11.67       10.98     17.49 o
  -1   9  12      109.65      102.13     22.70 o
   0   9  12        0.39       14.59     13.86 o
   1   9  12      212.05      223.61     28.46 o
   2   9  12        6.06       -9.86     15.07 o
   3   9  12     1078.28     1143.17     56.37 o
   4   9  12      133.34      101.02     24.00 o
   5   9  12       64.32       68.09     21.39 o
   6   9  12      182.01      225.28     29.58 o
   7   9  12      122.11       73.85     21.95 o
   8   9  12      191.22      198.12     27.35 o
  10   9  12       33.45        5.39     17.30 o
  11   9  12        1.59      -16.00     16.74 o
 -10  10  12       48.23       55.83     16.61 o
  -9  10  12      147.13      100.46     18.28 o
  -8  10  12      217.73      173.97     17.79 o
  -7  10  12        0.24       -0.81     10.24 o
  -6  10  12        3.85       -3.49     14.82 o
  -5  10  12       12.32        8.19     19.16 o
  -4  10  12      323.29      285.00     34.97 o
  -3  10  12      202.52      193.10     31.25 o
  -2  10  12        6.24       45.02     22.32 o
  -1  10  12       66.44       51.16     23.07 o
   0  10  12       36.23       59.27     16.05 o
   1  10  12      222.13      199.05     30.14 o
   2  10  12       75.60       51.90     22.32 o
   3  10  12        0.02        4.28     18.79 o
   4  10  12      128.45      156.45     28.65 o
   5  10  12        5.96       -4.84     18.42 o
   6  10  12       80.27       66.23     23.63 o
   7  10  12        4.30        4.28     18.60 o
   8  10  12       55.28       74.04     22.88 o
  -8  11  12       26.96       37.95     22.51 o
  -7  11  12        0.08       17.49     21.58 o
  -6  11  12       99.76       56.55     26.42 o
  -5  11  12       60.67       87.06     27.90 o
  -4  11  12      201.98      181.75     33.11 o
  -3  11  12       30.84       55.81     26.60 o
  -2  11  12       11.40       10.79     22.32 o
  -1  11  12       44.67       47.07     24.74 o
   0  11  12      455.59      480.97     37.30 o
   1  11  12        2.62       18.05     20.65 o
   2  11  12       76.91       78.69     25.86 o
   3  11  12        0.32       44.46     23.07 o
   4  11  12        8.47       19.91     22.14 o
   5  11  12        1.31        3.72     20.84 o
   6  11  12       75.13       96.92     26.97 o
   7  11  12      212.56      198.87     32.00 o
  -4  12  12      245.77      361.83     44.65 o
  -3  12  12       41.88       67.53     28.28 o
  -2  12  12       23.06       21.77     25.67 o
  -1  12  12        0.61       13.39     24.37 o
   0  12  12       11.33        2.74     16.30 o
   1  12  12        6.33       -3.35     22.14 o
   2  12  12        3.05       17.49     23.81 o
   3  12  12        6.38      -22.32     22.70 o
 -18   1  13       85.40       85.81     18.57 o
 -17   1  13        0.23       13.93     15.37 o
 -16   1  13      276.65      251.99     29.66 o
 -15   1  13      270.54      222.04     33.52 o
 -14   1  13      186.23      159.73     17.45 o
 -13   1  13        7.52       38.15     12.02 o
 -12   1  13      125.99      110.32     17.83 o
 -11   1  13      747.36      700.29     42.64 o
 -10   1  13     1484.14     1311.20     32.57 o
  -9   1  13       88.43       68.82      8.35 o
  -8   1  13      230.03      228.01     10.09 o
  -7   1  13     2492.32     2464.91     31.43 o
  -6   1  13       14.33       20.34      5.64 o
  -5   1  13       16.47        7.50      3.61 o
  -4   1  13      233.59      280.13      8.61 o
  -3   1  13       61.63      126.56      7.12 o
  -2   1  13     1016.21     1206.13     17.33 o
  -1   1  13    10805.02    11008.65    104.82 o
   0   1  13      135.82      139.92      3.44 o
   1   1  13      805.51      874.91      9.98 o
   2   1  13      226.30      340.76      5.85 o
   3   1  13     2066.52     2564.73     24.48 o
   4   1  13      831.64     1143.72     16.53 o
   5   1  13      256.33      214.34      7.29 o
   6   1  13     3211.53     3377.53     38.08 o
   7   1  13     2293.47     2381.64     30.26 o
   8   1  13       70.28       80.07      6.84 o
   9   1  13     3124.05     2986.39     49.81 o
  10   1  13     1031.71      986.83     22.98 o
  11   1  13       31.15       35.42      8.68 o
  12   1  13       59.37       49.57     10.93 o
  13   1  13      178.91      178.01     17.23 o
  14   1  13        7.55        7.64     11.38 o
  15   1  13      117.98      118.25     17.60 o
  16   1  13        2.31       23.61     13.81 o
  17   1  13       87.19       91.35     18.17 o
 -18   2  13        0.76       25.53     15.49 o
 -17   2  13        9.56       13.88     15.81 o
 -16   2  13        6.59        3.17     14.10 o
 -15   2  13      122.43       89.74     15.76 o
 -14   2  13      538.91      481.59     24.48 o
 -13   2  13       79.30      101.15     12.75 o
 -12   2  13      369.02      409.08     21.75 o
 -11   2  13       29.69        9.88      7.03 o
 -10   2  13       10.77        7.48      6.73 o
  -9   2  13      310.45      371.93     13.36 o
  -8   2  13      236.40      292.53      9.41 o
  -7   2  13     2630.22     2337.27     30.04 o
  -6   2  13      756.48     1158.36     18.79 o
  -5   2  13     2490.91     3007.11     31.52 o
  -4   2  13     4566.88     4517.97     47.35 o
  -3   2  13       29.69       12.62      3.69 o
  -2   2  13     4623.01     4956.32     46.35 o
  -1   2  13      500.37      434.45      7.65 o
   0   2  13     8073.12     8586.63     70.65 o
   1   2  13      209.30      219.57      5.77 o
   2   2  13     6846.75     7023.30     57.36 o
   3   2  13      979.90     1016.22     12.74 o
   4   2  13       71.88      100.27      6.13 o
   5   2  13        9.51       38.55      3.76 o
   6   2  13     3783.30     3803.16     39.13 o
   7   2  13     1730.46     1714.54     24.67 o
   8   2  13     3267.59     3304.40     40.18 o
   9   2  13       61.86       44.68      6.62 o
  10   2  13      297.31      280.55     11.85 o
  11   2  13       23.64        9.07      7.63 o
  12   2  13      533.95      513.97     18.61 o
  13   2  13      159.10      163.31     20.96 o
  14   2  13       37.36       60.40     11.32 o
  15   2  13      193.62      260.88     22.28 o
  16   2  13       41.33       45.66     14.88 o
 -17   3  13       17.33       35.33     13.53 o
 -16   3  13      483.95      553.14     22.58 o
 -15   3  13       84.03       97.26     16.20 o
 -14   3  13      389.27      352.14     20.93 o
 -13   3  13      301.15      369.44     16.76 o
 -12   3  13       39.47       79.92      9.32 o
 -11   3  13      244.81      265.58     12.51 o
 -10   3  13      190.60      190.16     13.45 o
  -9   3  13      197.72      215.67     12.25 o
  -8   3  13     1630.88     1454.76     27.73 o
  -7   3  13        0.09       24.86     11.57 o
  -6   3  13     1140.45     1213.04     18.28 o
  -5   3  13      963.51      888.96     17.41 o
  -4   3  13     1343.92     1351.61     16.05 o
  -3   3  13        3.24        0.56      2.65 o
  -2   3  13     9403.63    11093.22    105.09 o
  -1   3  13      977.56     1151.18     13.81 o
   0   3  13    13442.76    14039.18    121.37 o
   1   3  13       11.81        0.30      2.79 o
   2   3  13     6384.45     6408.60     56.46 o
   3   3  13      369.86      343.69      7.11 o
   4   3  13     8754.07     8991.76     78.03 o
   5   3  13      223.34      249.80      7.68 o
   6   3  13       20.66       22.08      4.19 o
   7   3  13      478.62      448.71     11.97 o
   8   3  13     1193.75     1067.42     21.16 o
   9   3  13      712.89      723.33     18.26 o
  10   3  13      107.82       82.95      8.84 o
  11   3  13      309.41      291.68     14.89 o
  12   3  13        1.94       19.81      8.57 o
  13   3  13      135.66      142.28     13.65 o
  14   3  13       12.44       12.53     10.01 o
  15   3  13       11.42       22.77     11.00 o
  16   3  13      136.43      106.78     14.71 o
 -17   4  13       36.62       38.86     12.77 o
 -16   4  13        0.08       -5.44     13.97 o
 -15   4  13        0.91        1.67     10.58 o
 -14   4  13        2.68        3.41      8.41 o
 -13   4  13      110.26      123.96     11.94 o
 -12   4  13        8.90       13.58     10.41 o
 -11   4  13      320.56      290.74     14.65 o
 -10   4  13      143.68      217.57     12.63 o
  -9   4  13      293.76      276.80     17.49 o
  -8   4  13      600.86      513.37     15.80 o
  -7   4  13        1.73       17.94      6.34 o
  -6   4  13      835.79      667.99     11.22 o
  -5   4  13       41.47       32.42      3.69 o
  -4   4  13      864.08      852.90     12.61 o
  -3   4  13      611.99      606.71     10.70 o
  -2   4  13     2313.12     2469.63     29.37 o
  -1   4  13      325.79      269.10      7.68 o
   0   4  13     1182.05     1227.08     19.34 o
   1   4  13      481.10      547.92      9.93 o
   2   4  13      329.43      306.68     10.64 o
   3   4  13      411.04      325.35     10.03 o
   4   4  13       16.09       32.06      4.86 o
   5   4  13       33.82       28.53      4.79 o
   6   4  13     1021.17      963.67     16.71 o
   7   4  13      551.69      561.76     17.49 o
   8   4  13       62.38       52.53      8.90 o
   9   4  13       20.24       20.94      6.65 o
  10   4  13      101.96       93.73      9.86 o
  11   4  13       76.86      118.79     11.13 o
  12   4  13       75.15       69.88     10.56 o
  13   4  13       55.12       58.20     12.41 o
  14   4  13       23.62       25.08     10.99 o
  15   4  13        6.17       26.08     14.35 o
  16   4  13       18.47       10.26     11.58 o
 -16   5  13        0.15       31.11     12.18 o
 -15   5  13       85.39       86.47     12.20 o
 -14   5  13       23.92       40.16     12.20 o
 -13   5  13        0.42       15.20     10.25 o
 -12   5  13       57.02       75.13     11.97 o
 -11   5  13       10.39        0.99      9.56 o
 -10   5  13      109.25      161.48     13.96 o
  -9   5  13        6.31       34.26      8.80 o
  -8   5  13      776.54      823.17     17.33 o
  -7   5  13     3501.97     3450.85     37.67 o
  -6   5  13     2616.48     2978.00     33.40 o
  -5   5  13     1471.77     1451.58     20.88 o
  -4   5  13       22.13       27.84      4.96 o
  -3   5  13       13.32       21.95      4.12 o
  -2   5  13      922.06      942.31     18.46 o
  -1   5  13      266.86      371.58      9.51 o
   0   5  13      429.12      514.55     12.76 o
   1   5  13       34.54       65.25      5.33 o
   2   5  13      325.68      327.15      9.54 o
   3   5  13       89.87       70.68      6.80 o
   4   5  13      722.93      700.96     15.59 o
   5   5  13        0.13        1.21      5.68 o
   6   5  13       90.04       80.28      9.39 o
   7   5  13      179.75      220.05      9.61 o
   8   5  13      141.66      120.51     14.88 o
   9   5  13      361.90      366.77     15.34 o
  10   5  13       76.34       85.92     10.50 o
  11   5  13       38.23       34.21      9.33 o
  12   5  13       20.31       33.63      9.99 o
  13   5  13       54.08       66.69     20.65 o
  14   5  13       31.94       18.44     11.19 o
  15   5  13       11.80       25.54     12.47 o
 -16   6  13        0.76       23.72     26.97 o
 -15   6  13        1.68       37.23     17.42 o
 -14   6  13      314.59      359.02     25.72 o
 -13   6  13        7.80       11.20     13.01 o
 -12   6  13       81.05       66.22     23.76 o
 -11   6  13       12.41       19.58     11.36 o
 -10   6  13       26.99       28.37     11.76 o
  -9   6  13      350.63      354.40     26.13 o
  -8   6  13      328.18      346.07     11.60 o
  -7   6  13      649.24      595.61     14.67 o
  -6   6  13       68.38       76.73      7.17 o
  -5   6  13     1481.64     1482.32     23.76 o
  -4   6  13       29.84       23.45      9.21 o
  -3   6  13      444.38      526.46     14.90 o
  -2   6  13      168.00      170.34      9.22 o
  -1   6  13       46.49       39.40      5.91 o
   0   6  13       14.29       19.33      5.24 o
   1   6  13     2664.69     2292.61     36.01 o
   2   6  13       59.00      102.05      9.54 o
   3   6  13     1509.33     1459.84     34.42 o
   4   6  13       26.90       25.32      6.46 o
   5   6  13     2105.58     2097.23     52.47 o
   6   6  13      279.31      300.09     13.90 o
   7   6  13       52.79       48.73      8.67 o
   8   6  13        7.45       17.25      6.91 o
   9   6  13      486.53      531.44     20.38 o
  10   6  13       33.33       15.80     10.53 o
  11   6  13      270.07      219.11     16.16 o
  12   6  13      340.06      402.89     21.00 o
  13   6  13       24.33       10.80     10.88 o
  14   6  13       41.80       80.09     25.72 o
 -15   7  13       38.60      102.68     27.25 o
 -14   7  13      238.40      241.43     26.68 o
 -13   7  13       16.66       42.84     17.57 o
 -12   7  13       75.95       80.35     18.30 o
 -11   7  13      725.29      720.80     37.11 o
 -10   7  13        6.32       13.62     13.45 o
  -9   7  13        0.02       13.86      6.33 o
  -8   7  13      329.10      310.47     12.57 o
  -7   7  13     1502.47     1596.55     28.29 o
  -6   7  13        6.51       24.90      7.41 o
  -5   7  13     2366.43     2405.24     48.77 o
  -4   7  13      945.50      951.39     28.01 o
  -3   7  13      248.46      312.97     17.06 o
  -2   7  13      253.69      212.55     14.68 o
  -1   7  13        2.49       -1.03      5.86 o
   0   7  13        1.10        6.03      6.52 o
   1   7  13      176.97      189.75     16.69 o
   2   7  13        6.97       -9.67     12.28 o
   3   7  13      360.94      386.96     36.74 o
   4   7  13        0.05        9.50     10.51 o
   5   7  13       56.50       75.57     16.65 o
   6   7  13       23.19       22.68      9.48 o
   7   7  13      101.23      106.16     13.22 o
   8   7  13       14.42       29.87     10.71 o
   9   7  13      209.61      275.76     19.19 o
  10   7  13        0.00        0.93     10.51 o
  11   7  13       42.15       74.98     14.11 o
  12   7  13       17.57       28.34     36.28 o
  13   7  13      232.32      220.92     20.57 o
 -14   8  13       12.44       12.78     17.06 o
 -13   8  13       85.82      112.97     21.60 o
 -12   8  13       17.66        4.66     28.37 o
 -11   8  13       84.62       75.92     12.06 o
 -10   8  13      368.02      353.47     17.49 o
  -9   8  13       71.39       65.25      8.98 o
  -8   8  13      231.61      210.69     15.36 o
  -7   8  13       98.14       82.61     11.90 o
  -6   8  13       10.03       15.63     10.96 o
  -5   8  13       40.37       33.69      9.93 o
  -4   8  13       34.58       13.57      9.08 o
  -3   8  13       24.12       31.23     10.00 o
  -2   8  13        2.27       10.72      8.68 o
  -1   8  13        0.24       23.04     11.53 o
   0   8  13      883.16     1097.35     34.86 o
   1   8  13       47.10       49.86     16.93 o
   2   8  13      356.27      370.76     32.74 o
   3   8  13      150.26      116.47     17.96 o
   4   8  13      180.84      166.13     25.11 o
   5   8  13       15.29       22.70     16.00 o
   6   8  13     1020.88      991.74     49.30 o
   7   8  13       63.21       81.67     20.09 o
   8   8  13      166.39      141.20     22.70 o
   9   8  13       28.04       53.09     16.84 o
  10   8  13      245.27      300.72     20.78 o
  11   8  13        7.79        9.12     11.35 o
  12   8  13       68.02       83.78     15.54 o
 -12   9  13      159.16      127.24     15.78 o
 -11   9  13       40.76       42.28     13.19 o
 -10   9  13        0.28       -7.23     10.17 o
  -9   9  13       40.84       26.40     10.47 o
  -8   9  13      198.67      143.86     14.86 o
  -7   9  13       73.41       59.27     12.02 o
  -6   9  13      341.93      279.49     20.93 o
  -5   9  13        5.37       -7.65     12.01 o
  -4   9  13      142.20       72.16     13.13 o
  -3   9  13       41.08       62.56     14.72 o
  -2   9  13      201.90      204.26     28.65 o
  -1   9  13       13.73       37.58     19.72 o
   0   9  13        0.01       -7.26     11.72 o
   1   9  13       79.64       99.16     23.07 o
   2   9  13       68.10       16.56     17.86 o
   3   9  13        0.30        3.72     16.56 o
   4   9  13       99.40       51.72     21.21 o
   5   9  13        9.21      -15.07     15.63 o
   6   9  13      699.94      662.83     43.16 o
   7   9  13       37.35       64.74     21.21 o
   8   9  13       14.97       34.79     18.98 o
   9   9  13       71.67      148.64     26.04 o
  10   9  13      170.45      180.45     27.72 o
  11   9  13       61.92       58.04     20.28 o
 -10  10  13       21.17       37.74     14.41 o
  -9  10  13        0.37       25.12     11.79 o
  -8  10  13       10.59       11.26     11.23 o
  -7  10  13       81.47       68.67     16.98 o
  -6  10  13      281.79      314.61     22.07 o
  -5  10  13       49.35       55.81     23.25 o
  -4  10  13      437.27      435.87     40.74 o
  -3  10  13        2.18       46.32     22.32 o
  -2  10  13      690.64      707.85     48.55 o
  -1  10  13       14.30       42.60     22.51 o
   0  10  13      269.63      241.18     22.23 o
   1  10  13        0.50       28.46     20.28 o
   2  10  13      269.94      295.98     34.42 o
   3  10  13       57.00       38.51     22.14 o
   4  10  13       19.35       24.74     20.65 o
   5  10  13       94.62       70.13     23.81 o
   6  10  13        0.03        0.74     18.42 o
   7  10  13       68.19      116.27     25.67 o
   8  10  13       37.94       74.41     22.88 o
   9  10  13       28.28       39.62     22.51 o
  -8  11  13        1.01       20.28     21.58 o
  -7  11  13        0.05       -3.72     20.65 o
  -6  11  13       20.86       37.39     24.00 o
  -5  11  13       35.40       41.30     25.67 o
  -4  11  13        0.23        2.98     21.21 o
  -3  11  13        0.02      -19.72     19.72 o
  -2  11  13       19.79       24.93     23.25 o
  -1  11  13       21.87       23.07     22.70 o
   0  11  13       68.61       70.80     18.23 o
   1  11  13      100.02       92.83     26.42 o
   2  11  13       31.09        4.65     20.46 o
   3  11  13      406.44      379.69     40.56 o
   4  11  13       18.22       21.39     22.70 o
   5  11  13      112.93      117.94     27.90 o
   6  11  13       73.86       72.37     26.23 o
   7  11  13        0.30       28.28     21.39 o
  -4  12  13        6.01        5.58     24.00 o
  -3  12  13       70.67        8.00     24.56 o
  -2  12  13       31.40       52.46     27.72 o
  -1  12  13       25.71       27.53     25.49 o
   0  12  13       25.31       15.67     17.43 o
   1  12  13       11.99       12.46     23.63 o
   2  12  13       68.81       79.06     28.46 o
   3  12  13       52.72       82.04     29.58 o
 -18   0  14        1.38       13.02     21.07 o
 -17   0  14       13.77        5.77     25.67 o
 -16   0  14      116.48       72.55     29.39 o
 -15   0  14      212.57      250.86     31.25 o
 -14   0  14      333.25      299.24     35.72 o
 -13   0  14      103.67      113.06     29.86 o
 -12   0  14      683.16      576.33     34.92 o
 -11   0  14      235.82      247.96     24.28 o
 -10   0  14      550.06      626.13     31.86 o
  -9   0  14      346.41      387.66     24.19 o
  -8   0  14      678.04      633.19     30.23 o
  -7   0  14      114.27       86.65     12.56 o
  -6   0  14       79.16        4.43      7.24 o
  -5   0  14      544.46      378.08     18.93 o
  -4   0  14     3611.06     4126.30     82.22 o
  -3   0  14      117.41      175.47     12.24 o
  -2   0  14      522.86      681.97     15.72 o
  -1   0  14      351.02      263.55      9.75 o
   0   0  14    11263.46    11416.20    148.91 o
   1   0  14     1576.89     1432.29     21.72 o
   2   0  14    24313.79    27039.85    277.09 o
   3   0  14     9912.39    10375.94    111.74 o
   4   0  14    18694.82    20646.51    237.04 o
   5   0  14     4355.95     4206.27     70.31 o
   6   0  14     5581.21     5293.66     86.68 o
   7   0  14      112.65      122.56      8.40 o
   8   0  14        0.43       44.96     10.59 o
   9   0  14     4336.72     4179.83     78.07 o
  10   0  14      493.98      495.13     24.03 o
  11   0  14      543.66      549.42     30.42 o
  12   0  14       66.54       64.39     15.35 o
  13   0  14        1.12      -11.30     14.68 o
  14   0  14       24.30       20.73     16.90 o
  15   0  14      588.07      589.75     84.46 o
  16   0  14       50.67       47.68     22.20 o
  17   0  14      289.21      257.72     35.41 o
 -18   1  14       62.09       77.63     18.97 o
 -17   1  14        2.86       11.95     17.82 o
 -16   1  14      131.76      100.77     23.07 o
 -15   1  14       70.43       40.56     14.47 o
 -14   1  14       12.53        6.03     11.54 o
 -13   1  14     1217.68     1226.52     36.29 o
 -12   1  14        6.81       18.19     10.01 o
 -11   1  14       81.67       85.25     11.90 o
 -10   1  14      429.13      387.95     20.30 o
  -9   1  14      578.75      426.51     15.95 o
  -8   1  14      332.85      320.89     11.49 o
  -7   1  14      824.23      889.18     18.03 o
  -6   1  14     1882.08     2136.39     31.12 o
  -5   1  14      322.75      278.41      9.28 o
  -4   1  14        0.22       16.36      3.96 o
  -3   1  14     4232.02     4576.97     47.39 o
  -2   1  14       98.15      110.33      4.77 o
  -1   1  14      304.03      357.71      8.56 o
   0   1  14      182.38      245.28      5.48 o
   1   1  14     1583.96     1508.80     14.06 o
   2   1  14    16656.31    18104.17    133.09 o
   3   1  14     1377.95     1301.17     14.96 o
   4   1  14       94.25      114.77      5.62 o
   5   1  14       14.50       14.46      3.81 o
   6   1  14      627.99      511.50     13.18 o
   7   1  14      297.13      317.54     11.18 o
   8   1  14      747.19      785.60     16.34 o
   9   1  14       55.81       70.65      7.33 o
  10   1  14       30.20       26.35      6.62 o
  11   1  14      498.45      500.66     18.09 o
  12   1  14      171.85      174.64     22.49 o
  13   1  14      383.44      368.85     22.10 o
  14   1  14      305.60      302.65     21.97 o
  15   1  14        0.02       22.64     13.34 o
  16   1  14       27.50       37.56     15.17 o
 -18   2  14       21.91       -2.25     16.76 o
 -17   2  14       49.90       93.19     42.93 o
 -16   2  14       12.40        0.44     13.11 o
 -15   2  14      105.48       63.91     14.82 o
 -14   2  14        0.10       -1.69      9.86 o
 -13   2  14      321.34      347.82     21.38 o
 -12   2  14      221.84      222.47     13.24 o
 -11   2  14        0.65       -3.14      6.52 o
 -10   2  14      363.27      341.78     13.71 o
  -9   2  14      557.00      441.92     14.44 o
  -8   2  14       22.43       11.44      5.23 o
  -7   2  14      625.80      529.11     11.94 o
  -6   2  14      347.81      478.35     10.99 o
  -5   2  14      298.98      290.76      7.50 o
  -4   2  14        7.19        8.37      3.12 o
  -3   2  14     7774.10     8302.23     75.52 o
  -2   2  14       77.53      117.42      4.23 o
  -1   2  14      684.76      885.72     12.48 o
   0   2  14     1824.95     1844.20     18.96 o
   1   2  14     4522.67     4189.33     40.79 o
   2   2  14     2469.53     2554.45     24.26 o
   3   2  14    11118.70    11853.00     93.86 o
   4   2  14     1516.54     1568.74     19.91 o
   5   2  14       26.91       53.94      4.14 o
   6   2  14     1165.13     1122.80     18.35 o
   7   2  14      698.14      817.84     16.18 o
   8   2  14     5029.38     4748.37     53.88 o
   9   2  14        4.54        5.97      5.54 o
  10   2  14        0.47        9.75      6.11 o
  11   2  14       16.11        5.38      7.13 o
  12   2  14        0.46       10.37      8.11 o
  13   2  14       75.72      122.72     12.73 o
  14   2  14      175.31      143.20     14.48 o
  15   2  14        4.20        7.28     12.38 o
  16   2  14        2.09       12.19     13.67 o
 -17   3  14       73.71       98.17     14.29 o
 -16   3  14       49.66       61.96     11.60 o
 -15   3  14      235.96      288.29     18.00 o
 -14   3  14       19.07       46.07     10.57 o
 -13   3  14        0.17       11.48      8.49 o
 -12   3  14      231.00      199.22     12.05 o
 -11   3  14     1396.84     1340.97     25.77 o
 -10   3  14      371.88      342.04     12.85 o
  -9   3  14       60.62      106.52      9.12 o
  -8   3  14     1250.15     1377.60     18.67 o
  -7   3  14    19404.10    18762.93    167.45 o
  -6   3  14      420.82      318.26     11.71 o
  -5   3  14      110.35       51.19      4.00 o
  -4   3  14        0.44        6.48      3.99 o
  -3   3  14        3.55        5.47      2.84 o
  -2   3  14       49.62       14.97      2.79 o
  -1   3  14      603.42      534.00      7.90 o
   0   3  14        0.39        0.70      2.72 o
   1   3  14     1991.60     2199.79     22.96 o
   2   3  14      107.40      110.23      4.63 o
   3   3  14     3376.07     3838.77     37.43 o
   4   3  14      364.48      395.36      9.94 o
   5   3  14     1694.55     1829.93     21.99 o
   6   3  14       37.06       38.55      4.50 o
   7   3  14       12.35       26.36      5.67 o
   8   3  14     1066.01     1009.80     19.15 o
   9   3  14      444.72      495.27     15.23 o
  10   3  14       14.43        3.63      6.41 o
  11   3  14        0.05        6.15      7.66 o
  12   3  14      442.75      496.08     19.07 o
  13   3  14       23.21       34.37     10.58 o
  14   3  14       28.25       36.68     11.07 o
  15   3  14       18.36        6.54     11.11 o
  16   3  14        3.63       13.92     11.78 o
 -17   4  14       29.36       39.72     12.50 o
 -16   4  14        8.58       33.64     11.58 o
 -15   4  14       35.98       43.07     10.24 o
 -14   4  14      121.23      110.31     16.48 o
 -13   4  14       29.89       16.96      8.72 o
 -12   4  14        1.39       -7.03      7.03 o
 -11   4  14        5.19        5.91      7.84 o
 -10   4  14       19.20        8.96      7.50 o
  -9   4  14      152.94      248.42     14.13 o
  -8   4  14      712.53      750.78     22.14 o
  -7   4  14     7612.74     8017.79     69.08 o
  -6   4  14     1106.79     1013.56     14.52 o
  -5   4  14       10.95       15.18      3.74 o
  -4   4  14      388.11      374.77      7.99 o
  -3   4  14     1141.72     1138.15     15.61 o
  -2   4  14      577.43      831.11     13.54 o
  -1   4  14     1433.81     1373.64     19.00 o
   0   4  14       16.02       12.90      4.81 o
   1   4  14     1773.44     2034.68     25.62 o
   2   4  14      375.84      354.33      8.79 o
   3   4  14     1788.16     1890.61     24.04 o
   4   4  14       23.84       40.43      5.36 o
   5   4  14      127.15      119.18      6.72 o
   6   4  14      505.66      438.80     11.50 o
   7   4  14     5021.71     4912.44     58.79 o
   8   4  14      567.96      511.98     15.89 o
   9   4  14      102.25       91.37     10.40 o
  10   4  14       32.19       13.08      7.65 o
  11   4  14      590.27      512.94     21.38 o
  12   4  14        6.32       22.40      8.71 o
  13   4  14      106.87       96.09     12.62 o
  14   4  14      137.77      172.95     15.52 o
  15   4  14        6.86        8.58     11.00 o
  16   4  14       19.78       28.75     12.57 o
 -16   5  14       17.35       24.79     12.21 o
 -15   5  14       16.31       22.73     10.26 o
 -14   5  14       16.40       36.90     12.04 o
 -13   5  14        0.04       14.63     10.42 o
 -12   5  14        2.24       -9.73      9.73 o
 -11   5  14      129.97       79.88     13.26 o
 -10   5  14      215.77      237.27     15.87 o
  -9   5  14       93.25      134.19     10.71 o
  -8   5  14      328.42      289.83     11.21 o
  -7   5  14     3677.13     3466.32     38.09 o
  -6   5  14     6809.65     6591.93     79.57 o
  -5   5  14      154.23      181.35      8.47 o
  -4   5  14     1173.98     1043.55     18.13 o
  -3   5  14        5.97       21.72      4.14 o
  -2   5  14      426.48      410.59     11.81 o
  -1   5  14       66.17       85.99      7.32 o
   0   5  14     2903.31     3015.87     39.22 o
   1   5  14        5.92       16.82      4.40 o
   2   5  14     2148.39     2066.32     36.04 o
   3   5  14       18.32        7.62      4.28 o
   4   5  14      152.59      182.27     17.18 o
   5   5  14      424.67      404.73     16.40 o
   6   5  14      136.68      130.65      8.27 o
   7   5  14        0.26        5.99      6.03 o
   8   5  14       10.56       21.70      7.09 o
   9   5  14       87.03       92.92     10.32 o
  10   5  14       96.03       86.40     10.88 o
  11   5  14       51.46       70.98     10.82 o
  12   5  14      121.42      127.15     13.33 o
  13   5  14       15.60        2.27     12.75 o
  14   5  14       65.66       37.65     12.01 o
  15   5  14       97.63      114.18     16.01 o
 -16   6  14      111.72      159.88     35.25 o
 -15   6  14       18.92       15.04     16.31 o
 -14   6  14        0.21       33.45     14.93 o
 -13   6  14        0.41       19.95     13.38 o
 -12   6  14       64.12       83.61     15.16 o
 -11   6  14        0.17        9.41     10.99 o
 -10   6  14     1357.43     1450.04     35.81 o
  -9   6  14       81.82       53.94     10.64 o
  -8   6  14      566.57      475.40     13.42 o
  -7   6  14        8.27        5.70      5.24 o
  -6   6  14       86.69       73.52      7.31 o
  -5   6  14      106.00      145.64      8.41 o
  -4   6  14      159.58      168.73      8.19 o
  -3   6  14        2.15       10.22      5.12 o
  -2   6  14     2321.06     2474.50     41.59 o
  -1   6  14        1.33       20.07      5.55 o
   0   6  14     1697.53     1511.21     25.58 o
   1   6  14      130.30       90.89     11.33 o
   2   6  14     6133.53     6358.41     87.20 o
   3   6  14       13.03       21.38     11.84 o
   4   6  14      725.22      705.99     18.27 o
   5   6  14      352.04      395.72     14.89 o
   6   6  14     1117.01     1012.28     32.17 o
   7   6  14        4.34        7.80      6.70 o
   8   6  14      933.68      909.70     29.19 o
   9   6  14       84.97      109.75     12.31 o
  10   6  14       56.38       43.97     10.51 o
  11   6  14       10.64       14.45      9.25 o
  12   6  14      248.42      262.70     18.62 o
  13   6  14       11.04       32.64     11.74 o
  14   6  14      233.89      260.15     29.00 o
 -15   7  14       54.46       87.20     44.65 o
 -14   7  14        1.33       15.41     16.62 o
 -13   7  14       42.83       70.63     21.86 o
 -12   7  14       53.56       31.11     15.97 o
 -11   7  14       98.70      107.31     18.29 o
 -10   7  14      702.56      768.95     34.10 o
  -9   7  14      136.70      154.71     10.14 o
  -8   7  14       28.64       43.31      9.77 o
  -7   7  14      901.49      906.66     21.95 o
  -6   7  14     1398.48     1336.16     27.04 o
  -5   7  14      616.36      647.40     29.03 o
  -4   7  14      206.42      164.12     13.70 o
  -3   7  14     1018.37      982.94     39.84 o
  -2   7  14      178.79      186.65     14.06 o
  -1   7  14        0.09       -1.29      5.87 o
   0   7  14       42.39       83.53      9.67 o
   1   7  14        0.56       -3.43      8.27 o
   2   7  14       12.61       -3.91     11.72 o
   3   7  14      259.54      328.39     23.25 o
   4   7  14      410.00      374.29     24.49 o
   5   7  14       23.97       24.43     12.52 o
   6   7  14      211.04      233.05     15.92 o
   7   7  14        0.60        6.01     10.70 o
   8   7  14      579.97      616.02     22.08 o
   9   7  14       24.51       22.17     11.17 o
  10   7  14       24.56       40.68     12.48 o
  11   7  14        1.98       20.98     23.44 o
  12   7  14      100.44      139.18     17.18 o
  13   7  14       62.28       72.70     15.38 o
 -14   8  14        0.06        2.59     16.56 o
 -13   8  14       14.38       33.15     17.96 o
 -12   8  14       57.79       40.47     17.43 o
 -11   8  14        0.61        4.69      8.42 o
 -10   8  14       29.61       48.36     13.37 o
  -9   8  14       11.58        8.51      7.42 o
  -8   8  14       33.55       22.66     12.77 o
  -7   8  14        0.06       -7.17     11.20 o
  -6   8  14       54.24       41.43     10.37 o
  -5   8  14        0.00       -2.50      7.72 o
  -4   8  14       33.96       42.59     13.46 o
  -3   8  14      216.54      241.79     17.24 o
  -2   8  14       40.91       33.22     10.30 o
  -1   8  14       59.68      110.36     14.87 o
   0   8  14       79.28       96.05     13.46 o
   1   8  14       29.35       14.88     15.81 o
   2   8  14      236.20      162.96     24.18 o
   3   8  14       81.30       23.44     17.49 o
   4   8  14       73.01       96.74     21.39 o
   5   8  14      175.76      188.08     25.67 o
   6   8  14      197.64      210.22     26.60 o
   7   8  14      211.60      192.36     25.86 o
   8   8  14       16.81        7.49     11.14 o
   9   8  14      996.47      965.37     33.20 o
  10   8  14        5.65       16.24     14.79 o
  11   8  14       13.70       34.15     18.32 o
  12   8  14       29.62       26.90     13.06 o
 -12   9  14      118.80      104.55     38.88 o
 -11   9  14       42.20       67.96     17.95 o
 -10   9  14       30.17       40.58     19.63 o
  -9   9  14       43.24       56.31     17.26 o
  -8   9  14       59.39       48.28     17.65 o
  -7   9  14      269.81      201.37     17.21 o
  -6   9  14       56.65       65.98     12.72 o
  -5   9  14      410.71      377.70     21.73 o
  -4   9  14        0.20        8.35      9.96 o
  -3   9  14      184.93      171.44     22.79 o
  -2   9  14      124.27      166.16     42.60 o
  -1   9  14      978.76     1025.78     53.39 o
   0   9  14       26.84       27.96     11.86 o
   1   9  14       26.12       33.11     18.98 o
   2   9  14      214.51      218.77     29.21 o
   3   9  14       65.09       47.07     21.39 o
   4   9  14       12.84       31.81     19.53 o
   5   9  14      209.69      226.22     29.58 o
   6   9  14      263.84      232.54     29.21 o
   7   9  14       11.90       32.56     19.35 o
   8   9  14       22.24       64.93     20.65 o
   9   9  14      549.40      581.16     41.30 o
  10   9  14       43.10       34.60     20.46 o
  11   9  14        2.80       10.79     18.60 o
 -10  10  14       13.39       38.25     22.23 o
  -9  10  14       47.87       92.78     15.97 o
  -8  10  14      192.56      176.48     23.66 o
  -7  10  14        4.12       -5.44     10.84 o
  -6  10  14      170.52      181.97     26.45 o
  -5  10  14       73.83       54.37     14.61 o
  -4  10  14      807.91      930.91     54.88 o
  -3  10  14      269.66      272.17     34.97 o
  -2  10  14      149.30      204.08     30.88 o
  -1  10  14        1.23        4.65     18.23 o
   0  10  14       31.60       46.48     15.19 o
   1  10  14       29.53        8.19     18.42 o
   2  10  14      396.65      396.06     37.95 o
   3  10  14       33.39       18.23     20.46 o
   4  10  14        0.06       13.39     19.35 o
   5  10  14        2.77        9.30     18.79 o
   6  10  14      127.19       90.97     25.11 o
   7  10  14      245.19      257.10     32.93 o
   8  10  14       14.34       11.25     13.61 o
   9  10  14      148.10      154.96     29.77 o
  -8  11  14       38.22       29.02     22.70 o
  -7  11  14        7.43        8.74     21.95 o
  -6  11  14        4.10       -0.93     19.72 o
  -5  11  14       44.58       58.23     27.35 o
  -4  11  14      421.69      527.40     47.25 o
  -3  11  14        5.86        3.35     22.70 o
  -2  11  14       95.74       43.53     24.56 o
  -1  11  14       10.80      -20.46     20.46 o
   0  11  14       13.74       15.27     15.25 o
   1  11  14       21.51       27.53     22.70 o
   2  11  14        1.43       26.79     21.39 o
   3  11  14        4.77       16.18     21.95 o
   4  11  14      109.99      156.45     31.44 o
   5  11  14      105.85      113.85     28.09 o
   6  11  14      200.68      206.31     33.11 o
   7  11  14      208.91      242.59     33.67 o
  -4  12  14      139.84       97.67     31.63 o
  -3  12  14        1.69       61.02     27.72 o
  -2  12  14       10.92        0.19     24.74 o
  -1  12  14        7.24       33.30     24.93 o
   0  12  14      132.05      101.77     21.76 o
   1  12  14        0.24        8.56     23.63 o
   2  12  14        9.55       29.39     25.86 o
 -18   1  15        0.04      -15.03     15.03 o
 -17   1  15       16.69        4.29     15.33 o
 -16   1  15       16.28       15.78     15.42 o
 -15   1  15       84.31       87.40     16.27 o
 -14   1  15        0.32       14.10     11.91 o
 -13   1  15      395.81      449.77     24.11 o
 -12   1  15        2.60       -6.15      8.86 o
 -11   1  15      376.57      407.01     20.39 o
 -10   1  15       11.84       -0.68      7.59 o
  -9   1  15      118.32      192.56     10.17 o
  -8   1  15      527.26      530.54     14.46 o
  -7   1  15       24.73       10.32      4.61 o
  -6   1  15      161.03      155.02      8.04 o
  -5   1  15        1.27       13.73      4.13 o
  -4   1  15        4.73       -1.29      3.13 o
  -3   1  15     1846.35     2321.63     37.37 o
  -2   1  15     2512.63     2591.16     29.40 o
  -1   1  15     6495.02     6669.95     52.30 o
   0   1  15      100.44      100.84      3.25 o
   1   1  15       68.90      119.23      3.59 o
   2   1  15      434.64      407.92      6.79 o
   3   1  15     1458.55     1685.35     19.06 o
   4   1  15      117.98      148.79      5.10 o
   5   1  15      615.53      523.68     11.30 o
   6   1  15       47.88       40.54      5.04 o
   7   1  15     1251.02     1306.94     20.89 o
   8   1  15     1181.56     1138.99     20.18 o
   9   1  15       18.22       12.69      5.81 o
  10   1  15        8.39        5.72      5.98 o
  11   1  15        1.12       -0.65      8.18 o
  12   1  15       50.20       73.27     11.78 o
  13   1  15       44.21       69.53     14.18 o
  14   1  15       31.59       26.08     12.54 o
  15   1  15        0.50       20.86     13.57 o
  16   1  15       48.84       26.19     20.60 o
 -18   2  15       14.72       30.58     18.43 o
 -17   2  15        4.27        6.79     14.07 o
 -16   2  15       31.92       15.20     14.98 o
 -15   2  15      109.92      117.11     18.12 o
 -14   2  15       28.97       22.23     11.24 o
 -13   2  15       69.60       75.07     21.37 o
 -12   2  15       31.06       22.37      8.17 o
 -11   2  15        1.57       -6.41      6.41 o
 -10   2  15      389.24      353.84     16.44 o
  -9   2  15       72.74       86.79      8.33 o
  -8   2  15       50.65       31.15      6.84 o
  -7   2  15       23.96       13.23      5.50 o
  -6   2  15      351.16      415.68     10.98 o
  -5   2  15     1822.58     2044.99     26.07 o
  -4   2  15     5976.36     6318.65     64.10 o
  -3   2  15      764.34      763.67     12.46 o
  -2   2  15      157.19      230.80      6.68 o
  -1   2  15      784.21      771.99     14.17 o
   0   2  15     6249.48     6106.19     45.98 o
   1   2  15     1380.37     1350.80     16.35 o
   2   2  15       24.35       52.86      3.72 o
   3   2  15       75.03      114.93      4.57 o
   4   2  15       29.98       28.52      3.29 o
   5   2  15      816.16      797.41     12.55 o
   6   2  15        4.29       24.69      4.82 o
   7   2  15     2439.56     2484.84     37.11 o
   8   2  15       23.66       25.87      7.83 o
   9   2  15       69.03       68.55      7.51 o
  10   2  15      144.82      128.20      9.51 o
  11   2  15       24.64       19.99     14.59 o
  12   2  15      115.12      138.46     14.94 o
  13   2  15      141.47      173.31     14.14 o
  14   2  15      359.99      312.21     18.24 o
  15   2  15      170.50      185.22     21.57 o
  16   2  15      240.10      263.28     23.58 o
 -17   3  15      178.37      199.91     17.08 o
 -16   3  15       34.89       63.07     12.05 o
 -15   3  15      149.79      135.88     14.22 o
 -14   3  15      140.46       95.16     13.14 o
 -13   3  15      157.41      191.57     12.86 o
 -12   3  15        0.38        2.92      6.80 o
 -11   3  15      497.58      546.38     16.76 o
 -10   3  15       82.37      109.85     10.75 o
  -9   3  15      639.70      593.87     14.80 o
  -8   3  15     5593.29     5546.46     59.33 o
  -7   3  15        1.00       19.91     15.81 o
  -6   3  15      622.66      651.21     13.61 o
  -5   3  15      846.32      799.12     12.13 o
  -4   3  15     2743.26     2942.31     30.69 o
  -3   3  15        0.17       -1.74      2.64 o
  -2   3  15      364.17      326.20      7.95 o
  -1   3  15        4.91        5.58      2.46 o
   0   3  15     1171.40     1218.36     15.90 o
   1   3  15        2.54       10.24      2.31 o
   2   3  15     8396.57     8937.44     72.51 o
   3   3  15        3.27        3.16      3.13 o
   4   3  15     4586.08     4904.65     43.86 o
   5   3  15      230.17      257.87     10.29 o
   6   3  15     1077.28     1067.98     16.76 o
   7   3  15      115.67       96.22      7.42 o
   8   3  15     1977.63     1980.50     31.35 o
   9   3  15      272.35      262.70     12.20 o
  10   3  15        1.61        3.14      7.92 o
  11   3  15      498.52      501.18     18.56 o
  12   3  15       43.14       80.57     11.02 o
  13   3  15      202.37      184.09     21.66 o
  14   3  15       16.29       44.45     11.55 o
  15   3  15        0.12        7.09     10.76 o
  16   3  15       38.80       40.92     13.10 o
 -17   4  15       70.52      110.07     14.49 o
 -16   4  15      200.83      232.35     19.79 o
 -15   4  15       68.76      110.06     12.25 o
 -14   4  15       66.56       80.87     11.49 o
 -13   4  15       23.88       41.65      9.34 o
 -12   4  15      206.18      178.71     18.21 o
 -11   4  15      318.77      272.74     14.67 o
 -10   4  15      163.69      203.89     13.27 o
  -9   4  15     1598.35     1574.83     28.74 o
  -8   4  15     1778.19     1667.15     28.63 o
  -7   4  15     5466.67     5540.50     57.05 o
  -6   4  15      615.39      720.49     12.73 o
  -5   4  15      344.36      274.18      7.41 o
  -4   4  15       39.06       25.40      3.84 o
  -3   4  15     1819.48     1740.79     25.33 o
  -2   4  15      261.87      183.44      5.98 o
  -1   4  15     1368.57     1402.25     21.66 o
   0   4  15      446.23      467.91     11.05 o
   1   4  15     3231.79     3184.97     34.01 o
   2   4  15      101.18       75.48      4.63 o
   3   4  15     1089.16     1086.45     15.76 o
   4   4  15      587.68      597.85     12.32 o
   5   4  15        1.75        8.51      4.42 o
   6   4  15      811.49      823.64     15.93 o
   7   4  15     2612.32     2606.06     32.67 o
   8   4  15      613.61      571.72     17.53 o
   9   4  15       87.99       68.41      9.30 o
  10   4  15      285.34      245.04     16.78 o
  11   4  15      822.69      835.74     27.62 o
  12   4  15      295.10      321.48     19.16 o
  13   4  15        1.24       20.21     10.17 o
  14   4  15       41.55       46.97     11.67 o
  15   4  15       17.00       34.20     11.91 o
 -16   5  15        7.21       29.84     13.40 o
 -15   5  15       55.73       55.58     11.03 o
 -14   5  15        0.05        8.92      8.92 o
 -13   5  15      253.83      290.45     20.69 o
 -12   5  15        0.56       14.58     10.57 o
 -11   5  15       24.29       23.94     10.67 o
 -10   5  15        0.41        3.88      7.17 o
  -9   5  15      114.09      127.15     10.53 o
  -8   5  15       95.00      108.87      7.00 o
  -7   5  15     2642.67     2648.31     31.51 o
  -6   5  15     2807.69     2894.49     34.94 o
  -5   5  15      467.94      506.44     13.13 o
  -4   5  15        9.55       20.40      4.79 o
  -3   5  15     1066.53     1106.65     20.54 o
  -2   5  15        5.65        8.75      4.16 o
  -1   5  15       12.17       19.25      3.76 o
   0   5  15     1408.17     1468.04     23.80 o
   1   5  15     1117.57     1267.20     21.38 o
   2   5  15      837.59      757.03     15.23 o
   3   5  15      301.11      215.49      9.88 o
   4   5  15      193.55      200.03     10.83 o
   5   5  15      673.10      721.57     15.63 o
   6   5  15       14.57        8.55      7.06 o
   7   5  15      199.14      205.37      9.79 o
   8   5  15      117.10      106.95      9.85 o
   9   5  15      670.99      628.87     20.21 o
  10   5  15       26.08       28.39      8.67 o
  11   5  15        2.37       16.96      9.13 o
  12   5  15       17.35        8.36      9.08 o
  13   5  15       29.10       19.93     10.70 o
  14   5  15        5.74        5.03     11.06 o
  15   5  15        4.12        8.32     12.23 o
 -16   6  15       13.83       59.43     21.11 o
 -15   6  15       44.80       75.85     17.33 o
 -14   6  15       77.80       62.67     16.06 o
 -13   6  15       71.22       64.13     16.01 o
 -12   6  15      150.57      183.98     18.87 o
 -11   6  15        9.98       22.01     14.83 o
 -10   6  15      118.11      127.90     15.73 o
  -9   6  15        0.15       12.79      6.26 o
  -8   6  15        3.01       44.79      9.78 o
  -7   6  15       10.28        8.88      5.89 o
  -6   6  15      266.06      265.00     10.70 o
  -5   6  15     5478.54     5571.02     62.58 o
  -4   6  15      389.00      357.93     10.84 o
  -3   6  15      991.04      855.40     19.34 o
  -2   6  15        0.03        4.32      5.81 o
  -1   6  15     1155.07     1357.33     24.12 o
   0   6  15        4.00       -1.13      4.65 o
   1   6  15     1107.98     1075.54     22.44 o
   2   6  15       80.42       89.87      9.67 o
   3   6  15       12.66       17.19      7.72 o
   4   6  15       36.05       43.69      7.44 o
   5   6  15     1576.97     1549.70     30.35 o
   6   6  15        1.63        7.45      6.18 o
   7   6  15       11.53       23.29      7.22 o
   8   6  15     1046.84     1118.81     24.67 o
   9   6  15        2.51       24.04      9.62 o
  10   6  15        9.70       26.68      9.71 o
  11   6  15      254.42      275.15     18.20 o
  12   6  15       38.24       15.30     10.79 o
  13   6  15        1.76       11.24     11.26 o
  14   6  15       93.42      138.58     26.84 o
 -15   7  15        8.26       16.83     17.82 o
 -14   7  15      109.67      145.51     22.81 o
 -13   7  15      364.08      354.78     28.98 o
 -12   7  15      118.87       51.47     20.37 o
 -11   7  15      547.68      492.02     28.99 o
 -10   7  15      321.24      349.36     17.15 o
  -9   7  15       68.25       75.19      8.90 o
  -8   7  15      219.37      234.92     12.39 o
  -7   7  15      882.04      756.48     20.02 o
  -6   7  15      402.46      372.27     14.38 o
  -5   7  15      499.23      511.88     20.93 o
  -4   7  15      345.16      382.74     18.16 o
  -3   7  15      851.27      827.39     26.39 o
  -2   7  15      170.88      166.15     13.58 o
  -1   7  15     1201.95     1317.32     27.92 o
   0   7  15      274.64      244.05     22.68 o
   1   7  15       65.73       57.27     12.24 o
   2   7  15        0.21       -0.93     12.28 o
   3   7  15      264.62      219.99     20.20 o
   4   7  15      452.89      389.22     37.30 o
   5   7  15      823.97      760.13     40.74 o
   6   7  15       23.29        1.48     10.79 o
   7   7  15      517.67      562.51     19.58 o
   8   7  15     1196.81     1137.60     37.97 o
   9   7  15      218.05      230.89     18.35 o
  10   7  15      279.29      285.97     20.68 o
  11   7  15        7.87       21.38     11.58 o
  12   7  15       56.56       73.94     15.02 o
  13   7  15        0.04       33.57     13.59 o
 -14   8  15       69.20       72.11     20.59 o
 -13   8  15       71.27       70.71     27.25 o
 -12   8  15       54.47       64.86     29.86 o
 -11   8  15      131.54      152.49     18.30 o
 -10   8  15        7.12       -1.10      8.29 o
  -9   8  15       43.46       89.74     13.32 o
  -8   8  15       67.62       62.46     11.41 o
  -7   8  15      118.69      106.93     12.75 o
  -6   8  15        6.72       17.44      9.20 o
  -5   8  15       83.67      118.67     13.55 o
  -4   8  15      775.73      924.63     29.74 o
  -3   8  15      100.82       84.34     12.43 o
  -2   8  15      131.41      128.77     16.61 o
  -1   8  15       84.34       74.98     10.83 o
   0   8  15      177.02      259.99     16.02 o
   1   8  15        0.21       -9.12     13.02 o
   2   8  15       13.53       22.88     16.37 o
   3   8  15       76.34       52.83     19.91 o
   4   8  15      290.31      347.14     31.81 o
   5   8  15        0.69       27.53     16.74 o
   6   8  15      112.03       75.34     20.46 o
   7   8  15        1.13        4.65     15.63 o
   8   8  15        2.93       12.30     11.64 o
   9   8  15       41.26       76.65     21.02 o
  10   8  15        1.96       12.20     28.83 o
  11   8  15      164.70      198.51     19.14 o
  12   8  15       98.10      112.08     16.82 o
 -12   9  15        0.07       21.99     12.81 o
 -11   9  15       16.82       18.87     12.29 o
 -10   9  15      170.81      173.82     19.74 o
  -9   9  15       14.72       12.63      9.98 o
  -8   9  15       52.12       48.88     11.75 o
  -7   9  15       48.79       70.36     19.46 o
  -6   9  15       73.57       49.40     17.39 o
  -5   9  15        0.15       13.06     10.03 o
  -4   9  15       28.08       32.51     11.95 o
  -3   9  15        4.20       13.29     10.37 o
  -2   9  15      127.46       98.95     16.70 o
  -1   9  15       26.72       31.81     19.16 o
   0   9  15        0.95        9.76     10.82 o
   1   9  15        0.18       -5.58     16.56 o
   2   9  15        3.84        4.65     17.11 o
   3   9  15       23.14       -1.67     16.56 o
   4   9  15       68.07       73.67     22.32 o
   5   9  15       93.02       46.69     21.02 o
   6   9  15      139.85      167.24     26.60 o
   7   9  15      141.04      158.50     26.42 o
   8   9  15      282.90      346.94     24.12 o
   9   9  15       21.62        6.88     19.91 o
  10   9  15       91.29       65.11     23.07 o
  11   9  15       36.97       56.55     20.84 o
 -10  10  15      122.48      137.84     19.40 o
  -9  10  15        1.05        9.77     11.90 o
  -8  10  15        1.39       18.68     11.45 o
  -7  10  15       82.44       39.32     12.93 o
  -6  10  15        0.78        5.10     11.49 o
  -5  10  15        0.64       19.42     11.92 o
  -4  10  15      131.41      170.59     30.88 o
  -3  10  15      157.43      139.52     28.46 o
  -2  10  15      449.62      501.36     41.49 o
  -1  10  15       77.04       69.02     24.00 o
   0  10  15      201.40      195.45     27.63 o
   1  10  15        3.24      -13.77     17.11 o
   2  10  15       38.73       59.34     23.25 o
   3  10  15      111.73       58.97     24.37 o
   4  10  15       16.74       36.83     22.14 o
   5  10  15       13.75       49.67     23.81 o
   6  10  15       76.86      129.85     27.35 o
   7  10  15        7.52       44.46     22.32 o
   8  10  15        6.23       44.04     27.25 o
   9  10  15       10.48       15.44     22.51 o
  -8  11  15       20.03       48.00     24.56 o
  -7  11  15       82.13       90.60     28.28 o
  -6  11  15        0.02       19.53     22.32 o
  -5  11  15       55.20       10.23     22.51 o
  -4  11  15       69.62       95.43     28.46 o
  -3  11  15       36.50       22.70     23.44 o
  -2  11  15        7.38       -0.19     21.77 o
  -1  11  15        2.02        3.16     21.21 o
   0  11  15       17.79       15.17     14.99 o
   1  11  15       37.54       60.09     24.74 o
   2  11  15       68.61       55.07     23.81 o
   3  11  15        0.82       19.53     22.51 o
   4  11  15      257.64      199.61     33.11 o
   5  11  15      266.84      279.98     36.09 o
   6  11  15      170.16      186.59     32.18 o
  -3  12  15      133.04      192.36     37.02 o
  -2  12  15       29.12       55.81     29.77 o
  -1  12  15      328.87      356.81     44.46 o
   0  12  15       30.84       29.13     19.01 o
   1  12  15      407.40      442.01     45.95 o
   2  12  15        4.98        8.19     24.37 o
 -18   0  16      199.91      199.80     42.97 o
 -17   0  16       67.07       61.20     30.32 o
 -16   0  16      120.85      130.45     27.12 o
 -15   0  16      361.33      382.37     36.37 o
 -14   0  16      221.09      203.56     27.32 o
 -13   0  16      282.40      222.23     26.77 o
 -12   0  16       37.61       74.79     31.44 o
 -11   0  16     1160.66     1107.37     45.32 o
 -10   0  16     1506.04     1507.88     51.05 o
  -9   0  16      749.02      797.93     34.45 o
  -8   0  16       50.37        1.69      8.60 o
  -7   0  16      355.67      334.01     21.13 o
  -6   0  16    10235.32     9177.00    199.43 o
  -5   0  16      839.48      670.38     34.04 o
  -4   0  16     4949.59     5868.54     84.55 o
  -3   0  16       57.34       92.09      6.95 o
  -2   0  16    17994.21    17675.01    263.98 o
  -1   0  16      168.65       84.07      5.28 o
   0   0  16    14839.87    14814.68    150.69 o
   1   0  16     1986.18     2078.61     26.26 o
   2   0  16    36543.18    43822.37    399.71 o
   3   0  16      404.96      507.86     13.04 o
   4   0  16    16567.91    18044.28    190.19 o
   5   0  16      346.62      273.39     10.48 o
   6   0  16       28.64        7.27      9.40 o
   7   0  16      217.26      212.73     10.87 o
   8   0  16    10035.25     9998.92    154.67 o
   9   0  16      287.56      260.11     18.67 o
  10   0  16      666.29      635.21     27.12 o
  11   0  16      508.15      513.75     26.43 o
  12   0  16     1030.41      917.93     36.95 o
  13   0  16      483.01      537.26     36.51 o
  14   0  16       20.36       15.37     16.75 o
  15   0  16      108.86      111.21     25.68 o
  16   0  16      105.37       50.61     23.03 o
 -18   1  16      201.01      147.23     23.94 o
 -17   1  16       76.52       79.82     25.70 o
 -16   1  16      100.74       71.86     32.83 o
 -15   1  16       15.03       14.51     12.96 o
 -14   1  16      115.31      100.79     15.78 o
 -13   1  16       63.46       55.72     12.90 o
 -12   1  16       27.83       19.67     10.98 o
 -11   1  16      641.17      554.03     23.24 o
 -10   1  16        8.17       -2.56      7.46 o
  -9   1  16     1515.01     1371.52     25.89 o
  -8   1  16      460.37      526.51     14.59 o
  -7   1  16       40.01       73.04      7.66 o
  -6   1  16       73.87      137.51      8.55 o
  -5   1  16     2019.89     1879.89     28.16 o
  -4   1  16     2167.61     2119.93     25.96 o
  -3   1  16     1500.59     1624.01     19.85 o
  -2   1  16     1412.34     1893.75     19.92 o
  -1   1  16     5752.40     5705.59     45.73 o
   0   1  16      578.68      675.61      8.36 o
   1   1  16       67.55       72.08      2.77 o
   2   1  16      848.84      984.38     10.86 o
   3   1  16     2154.54     2140.59     20.16 o
   4   1  16        4.06        8.97      2.33 o
   5   1  16       76.06       58.42      5.15 o
   6   1  16      219.69      277.38      9.27 o
   7   1  16      901.98      926.23     17.32 o
   8   1  16        1.62       14.57      5.53 o
   9   1  16      173.93      190.59      9.98 o
  10   1  16       68.08       71.81      7.94 o
  11   1  16      135.99      145.35     12.27 o
  12   1  16      241.05      254.60     25.46 o
  13   1  16      435.24      535.94     40.98 o
  14   1  16       23.19       23.86     12.54 o
  15   1  16       20.04       32.91     14.29 o
  16   1  16        1.28        6.10     14.18 o
 -18   2  16        7.97       44.18     18.82 o
 -17   2  16      125.79      109.16     20.86 o
 -16   2  16       31.22       58.56     16.27 o
 -15   2  16       16.66       21.25     12.27 o
 -14   2  16       23.98       14.51     10.48 o
 -13   2  16       75.36       90.44     14.05 o
 -12   2  16       66.47       98.44     12.54 o
 -11   2  16      131.13      163.14     11.56 o
 -10   2  16       38.48       48.51      8.05 o
  -9   2  16      477.98      451.33     14.81 o
  -8   2  16       17.39       16.71      5.91 o
  -7   2  16      721.62      834.84     18.28 o
  -6   2  16      115.09      137.59      6.91 o
  -5   2  16      762.17      876.20     19.20 o
  -4   2  16     5178.89     5544.62     78.37 o
  -3   2  16     7733.24     8546.60    100.83 o
  -2   2  16      956.23     1104.35     15.44 o
  -1   2  16      446.25      702.88      9.26 o
   0   2  16     7542.30     7614.62     60.37 o
   1   2  16      504.89      533.01      7.85 o
   2   2  16     1616.63     1849.07     19.09 o
   3   2  16       22.00        6.31      2.60 o
   4   2  16        0.91        9.29      3.92 o
   5   2  16      136.47      159.74      6.24 o
   6   2  16        3.55       13.75      5.14 o
   7   2  16      188.28      215.08      9.54 o
   8   2  16      773.18      692.18     15.96 o
   9   2  16      180.37      195.67     11.28 o
  10   2  16      317.82      329.47     13.87 o
  11   2  16       36.68       26.40      8.72 o
  12   2  16       12.31        1.10      8.03 o
  13   2  16      123.10      156.99     14.26 o
  14   2  16        9.20       29.72     11.22 o
  15   2  16       21.11       55.97     12.78 o
  16   2  16       11.24       31.30     15.54 o
 -17   3  16       34.24       54.21     12.93 o
 -16   3  16       96.51       90.48     13.80 o
 -15   3  16        0.99       25.74     11.06 o
 -14   3  16       56.37       66.85     10.70 o
 -13   3  16      470.36      512.75     19.66 o
 -12   3  16      126.03      128.92     10.83 o
 -11   3  16       62.75       82.03      7.93 o
 -10   3  16      106.66       99.67     11.07 o
  -9   3  16      343.09      430.85     12.18 o
  -8   3  16      260.16      312.43     10.40 o
  -7   3  16     1105.37     1333.02     22.97 o
  -6   3  16      765.46      599.17     12.98 o
  -5   3  16     1819.90     1846.97     20.75 o
  -4   3  16       73.06       42.93      4.18 o
  -3   3  16      510.13      510.35      9.83 o
  -2   3  16        6.88       20.38      3.85 o
  -1   3  16      944.58      859.71     11.72 o
   0   3  16      247.65      239.87     10.87 o
   1   3  16     5160.04     5046.55     40.82 o
   2   3  16      113.97      154.47      6.38 o
   3   3  16     2841.78     2853.54     30.06 o
   4   3  16       13.26       13.36      3.67 o
   5   3  16     2526.90     2665.36     29.26 o
   6   3  16      329.94      395.78     14.01 o
   7   3  16      847.83      676.48     24.37 o
   8   3  16       95.24      126.86      9.37 o
   9   3  16        7.93       18.45      6.71 o
  10   3  16      154.65      125.55     14.31 o
  11   3  16     1300.15     1279.08     29.16 o
  12   3  16        7.02       15.64     16.98 o
  13   3  16        0.29        1.84      9.47 o
  14   3  16       37.99       12.48     10.95 o
  15   3  16        9.93       30.92     12.14 o
  16   3  16        3.06       14.09     12.19 o
 -17   4  16        8.79       37.28     12.08 o
 -16   4  16        1.99       41.40     11.04 o
 -15   4  16      131.42      120.15     13.81 o
 -14   4  16       87.08      102.04     12.19 o
 -13   4  16      456.72      528.14     19.35 o
 -12   4  16       88.14      100.99     10.03 o
 -11   4  16       96.41      104.34     10.97 o
 -10   4  16      248.61      256.06     12.79 o
  -9   4  16     2535.46     2246.44     34.07 o
  -8   4  16     1168.48     1298.48     25.02 o
  -7   4  16     3609.68     3997.08     44.18 o
  -6   4  16      125.82      153.14      7.51 o
  -5   4  16       81.75       38.61      4.66 o
  -4   4  16      328.66      313.08     10.98 o
  -3   4  16     1001.67      962.15     13.60 o
  -2   4  16        2.85        4.74      2.65 o
  -1   4  16      508.19      421.45      8.31 o
   0   4  16        5.46       10.11      3.32 o
   1   4  16       81.66       83.17      3.94 o
   2   4  16      935.72     1002.91     13.08 o
   3   4  16     3709.31     3612.91     36.78 o
   4   4  16       73.31       60.28      5.54 o
   5   4  16        0.25        2.95      4.39 o
   6   4  16      950.12      904.69     16.91 o
   7   4  16     1001.65      964.45     20.82 o
   8   4  16       52.36       54.46      9.37 o
   9   4  16        1.42       13.94      6.63 o
  10   4  16        5.37       12.60      7.78 o
  11   4  16       15.64       49.56      9.75 o
  12   4  16       34.95       23.26     10.31 o
  13   4  16      415.51      423.67     20.88 o
  14   4  16       33.72       10.52     13.26 o
  15   4  16       17.79       19.84     11.57 o
 -16   5  16      312.23      275.44     19.94 o
 -15   5  16        1.13       15.86      9.64 o
 -14   5  16       92.79      123.79     12.06 o
 -13   5  16       65.36       84.95     11.10 o
 -12   5  16       65.31       94.17     10.41 o
 -11   5  16        0.99        7.52      9.83 o
 -10   5  16        7.83        4.02      5.62 o
  -9   5  16       21.82       21.91      5.90 o
  -8   5  16       73.85       71.89      7.75 o
  -7   5  16        0.54       34.72      8.20 o
  -6   5  16     4129.78     4382.41     47.84 o
  -5   5  16     1502.00     1663.41     35.32 o
  -4   5  16      561.88      428.90     11.74 o
  -3   5  16      126.89      129.64      7.32 o
  -2   5  16       47.59       74.61      5.53 o
  -1   5  16       42.04       15.15      3.65 o
   0   5  16     1716.85     1768.56     27.23 o
   1   5  16      225.08      195.65      8.57 o
   2   5  16        6.53       17.03      4.79 o
   3   5  16       78.56      100.74      7.23 o
   4   5  16      182.50      156.08      9.49 o
   5   5  16      136.07      123.04      7.89 o
   6   5  16     1010.56      965.70     18.86 o
   7   5  16      428.45      420.55     12.86 o
   8   5  16      673.28      636.85     19.83 o
   9   5  16       32.00       36.35      8.87 o
  10   5  16      179.59      181.23     16.22 o
  11   5  16      379.18      342.15     17.57 o
  12   5  16       14.53       10.54      9.60 o
  13   5  16       76.04       80.97     13.10 o
  14   5  16       19.08       26.60     11.96 o
  15   5  16       30.53       50.27     15.51 o
 -16   6  16        0.52        0.10     42.14 o
 -15   6  16       87.29      136.50     20.74 o
 -14   6  16       17.83        9.12     26.26 o
 -13   6  16       14.42       32.01     14.47 o
 -12   6  16      291.37      399.71     24.88 o
 -11   6  16        1.64        2.41     10.65 o
 -10   6  16      275.86      276.52     17.65 o
  -9   6  16      253.02      235.52     12.41 o
  -8   6  16     2826.10     2727.60     37.77 o
  -7   6  16       41.12       40.99      7.91 o
  -6   6  16        0.07       11.83      6.10 o
  -5   6  16      268.83      340.52     12.37 o
  -4   6  16       66.00       58.72      6.14 o
  -3   6  16        0.47       11.76      6.65 o
  -2   6  16      190.32      233.96     12.65 o
  -1   6  16        0.62       18.73      5.48 o
   0   6  16     1140.40      963.91     19.89 o
   1   6  16        0.85       11.03      7.04 o
   2   6  16     1371.89     1331.43     29.30 o
   3   6  16       87.97       85.71     10.84 o
   4   6  16     3647.21     3392.90     50.59 o
   5   6  16      310.39      290.07     22.23 o
   6   6  16      599.77      578.87     16.46 o
   7   6  16      434.72      428.36     15.44 o
   8   6  16       10.75       46.26     10.58 o
   9   6  16       20.57        3.92      9.61 o
  10   6  16       38.16       51.94     11.11 o
  11   6  16      470.31      442.50     31.29 o
  12   6  16      132.62      124.15     15.34 o
  13   6  16       51.76       48.17     17.15 o
  14   6  16       10.76       28.65     13.37 o
 -15   7  16       49.69       44.19     19.10 o
 -14   7  16       18.69       -0.55     23.63 o
 -13   7  16       36.73       34.70     30.23 o
 -12   7  16       77.84       94.75     19.07 o
 -11   7  16        0.79       15.60      8.84 o
 -10   7  16      144.75      143.51     19.93 o
  -9   7  16      138.21      125.05     10.25 o
  -8   7  16      120.20       76.11      8.99 o
  -7   7  16       46.74       37.56      7.75 o
  -6   7  16       71.52       66.09      9.21 o
  -5   7  16       70.28       59.81     10.61 o
  -4   7  16      557.51      497.92     25.10 o
  -3   7  16      254.06      220.31     18.45 o
  -2   7  16      887.36      870.18     27.11 o
  -1   7  16      155.97      182.81     11.90 o
   0   7  16        9.72       30.57      8.87 o
   1   7  16        3.31       12.84      9.43 o
   2   7  16        4.73       -9.30     12.28 o
   3   7  16       43.45       77.30     17.58 o
   4   7  16      232.78      241.55     29.77 o
   5   7  16      352.73      371.51     29.58 o
   6   7  16      131.19      189.81     16.74 o
   7   7  16     1509.60     1561.59     34.16 o
   8   7  16      313.87      288.86     15.65 o
   9   7  16       10.90       22.55     11.26 o
  10   7  16      554.86      601.61     27.16 o
  11   7  16      242.22      274.65     20.85 o
  12   7  16      133.34      128.47     17.21 o
  13   7  16       14.33       35.59     13.36 o
 -13   8  16       65.37       76.35     19.92 o
 -12   8  16        2.78       17.42     16.07 o
 -11   8  16        0.06       17.49      9.58 o
 -10   8  16       54.02       43.59     10.47 o
  -9   8  16      158.57      181.52     12.16 o
  -8   8  16        0.28       -0.32      8.68 o
  -7   8  16        0.11       11.14      8.81 o
  -6   8  16      116.06      137.96     14.10 o
  -5   8  16       28.46       25.65     10.22 o
  -4   8  16       56.67       78.79     12.39 o
  -3   8  16        2.66       11.70      9.46 o
  -2   8  16      116.64      104.88     13.13 o
  -1   8  16       38.39       11.50      8.94 o
   0   8  16       76.41      141.16     13.14 o
   1   8  16       90.97      108.08     20.84 o
   2   8  16       35.63       46.51     18.05 o
   3   8  16        3.11       12.46     15.63 o
   4   8  16       46.21       53.02     18.79 o
   5   8  16       31.98       13.95     14.88 o
   6   8  16        3.32       -1.86     15.44 o
   7   8  16        5.65       24.33     12.50 o
   8   8  16        0.59       -6.42     10.19 o
   9   8  16        0.91       -9.49     15.81 o
  10   8  16       81.79       78.13     15.13 o
  11   8  16      665.09      685.66     45.86 o
  12   8  16       43.66       77.60     15.72 o
 -12   9  16      164.29      209.25     20.58 o
 -11   9  16      245.69      187.30     42.14 o
 -10   9  16       54.80       59.68     28.46 o
  -9   9  16      102.23      106.49     14.04 o
  -8   9  16      149.10      130.90     16.59 o
  -7   9  16        0.29       17.23     10.26 o
  -6   9  16      154.62      191.35     17.39 o
  -5   9  16      462.12      509.49     25.93 o
  -4   9  16       27.69       33.94     11.76 o
  -3   9  16        4.94        9.26     10.29 o
  -2   9  16        1.64       34.46     14.07 o
  -1   9  16      913.18      847.56     48.93 o
   0   9  16       35.01       16.64     11.89 o
   1   9  16     1033.85      993.41     52.46 o
   2   9  16       25.71       20.28     17.49 o
   3   9  16      418.39      376.53     35.35 o
   4   9  16        6.67       42.97     20.65 o
   5   9  16      163.76      171.52     27.16 o
   6   9  16        0.71       13.39     18.79 o
   7   9  16      328.75      227.76     21.45 o
   8   9  16      389.20      450.95     27.63 o
   9   9  16       28.42       37.02     21.02 o
  10   9  16       46.57       50.97     22.51 o
 -10  10  16      139.96      157.10     20.66 o
  -9  10  16      152.42      172.32     23.52 o
  -8  10  16      150.65      117.84     16.00 o
  -7  10  16       99.95       85.70     14.99 o
  -6  10  16       66.62       58.24     18.15 o
  -5  10  16       45.35       24.77     11.84 o
  -4  10  16      159.50      109.06     18.67 o
  -3  10  16      312.94      200.73     31.63 o
  -2  10  16     1467.19     1597.83     73.48 o
  -1  10  16       24.16       71.81     23.81 o
   0  10  16      344.54      359.71     25.95 o
   1  10  16       44.56       54.88     23.25 o
   2  10  16       42.04       15.63     19.72 o
   3  10  16      449.28      450.76     40.93 o
   4  10  16      274.49      373.74     38.14 o
   5  10  16      125.10      127.62     27.53 o
   6  10  16       29.90        8.74     19.35 o
   7  10  16      477.32      510.66     58.32 o
   8  10  16      226.95      259.15     23.04 o
   9  10  16       20.50       35.90     23.25 o
  -8  11  16        0.90       -0.89     17.65 o
  -7  11  16       52.51       87.81     27.16 o
  -6  11  16        2.10       47.25     23.44 o
  -5  11  16      135.98       93.95     29.58 o
  -4  11  16       19.19       37.95     23.44 o
  -3  11  16       12.56       15.44     22.70 o
  -2  11  16       80.93       75.34     27.16 o
  -1  11  16      186.59      199.61     34.42 o
   0  11  16       91.84      117.54     23.07 o
   1  11  16       18.38       30.88     23.81 o
   2  11  16        6.20       35.16     23.63 o
   3  11  16       60.12       47.07     24.74 o
   4  11  16      243.30      184.17     32.37 o
   5  11  16      138.79      232.35     34.04 o
   6  11  16       19.39       63.06     25.11 o
  -3  12  16       14.00       51.90     27.53 o
  -2  12  16        3.84        6.51     25.49 o
  -1  12  16        0.08       38.51     27.53 o
   0  12  16        3.94       -2.45     17.00 o
   1  12  16        0.44       15.44     24.37 o
 -18   1  17       20.38       22.91     20.65 o
 -17   1  17       30.79       22.75     16.33 o
 -16   1  17       44.64       53.87     15.43 o
 -15   1  17        0.02        1.27     11.91 o
 -14   1  17        5.32        9.70     11.81 o
 -13   1  17      239.94      256.81     19.84 o
 -12   1  17       77.88       55.21     12.46 o
 -11   1  17      257.48      257.18     22.74 o
 -10   1  17      414.25      389.87     19.00 o
  -9   1  17      868.50      774.82     18.94 o
  -8   1  17      151.83      131.25      8.73 o
  -7   1  17      788.96      632.37     17.57 o
  -6   1  17       77.59       66.46      6.78 o
  -5   1  17      647.23      779.15     16.29 o
  -4   1  17      791.51     1035.18     15.90 o
  -3   1  17     2961.35     2818.92     30.36 o
  -2   1  17      640.54      840.98     11.57 o
  -1   1  17     1441.44     1588.61     16.22 o
   0   1  17     1250.79     1377.00     13.79 o
   1   1  17      918.46      966.77     10.03 o
   2   1  17     2082.30     2321.55     21.22 o
   3   1  17      107.76      131.95      4.60 o
   4   1  17      511.48      636.30      9.50 o
   5   1  17      126.87       94.40      5.16 o
   6   1  17       10.69        6.66      4.52 o
   7   1  17      213.88      224.28     11.12 o
   8   1  17        0.27       -1.76      5.25 o
   9   1  17      107.02      104.68      8.42 o
  10   1  17      192.30      172.37     10.46 o
  11   1  17        0.25        5.41      7.08 o
  12   1  17       67.47       61.53     13.42 o
  13   1  17       11.78       11.51     11.84 o
  14   1  17        4.12       21.76     12.56 o
  15   1  17      603.56      636.60     30.63 o
  16   1  17       64.92       71.37     18.08 o
 -18   2  17      408.65      439.05     33.55 o
 -17   2  17        7.20       11.70     14.39 o
 -16   2  17        8.48       21.04     13.75 o
 -15   2  17       22.42        9.23     11.78 o
 -14   2  17       33.17       13.74     12.93 o
 -13   2  17        3.48       -0.83      8.19 o
 -12   2  17     1181.53     1101.10     26.34 o
 -11   2  17        5.00        0.29      6.99 o
 -10   2  17       72.97       54.73      8.09 o
  -9   2  17       10.07       34.91      7.28 o
  -8   2  17      120.45      145.34     15.53 o
  -7   2  17        0.32       -4.41      4.41 o
  -6   2  17     1295.31     1351.58     23.70 o
  -5   2  17      158.86      184.77      7.70 o
  -4   2  17      732.15     1103.10     17.30 o
  -3   2  17     3374.48     3572.36     37.33 o
  -2   2  17    10647.14    11198.66     92.10 o
  -1   2  17        0.14        3.94      2.17 o
   0   2  17     2993.84     3587.43     31.15 o
   1   2  17      264.04      403.69      8.86 o
   2   2  17     1260.37     1511.60     16.73 o
   3   2  17      245.71      253.17      6.55 o
   4   2  17       61.96       67.37      5.53 o
   5   2  17      538.54      543.05     13.81 o
   6   2  17      660.06      485.70     12.14 o
   7   2  17     4941.36     4565.45     51.27 o
   8   2  17      469.93      508.96     17.05 o
   9   2  17      380.93      346.94     13.54 o
  10   2  17        4.81       12.42      7.04 o
  11   2  17        8.03       -5.11      7.20 o
  12   2  17       64.22       72.23     11.33 o
  13   2  17       58.84       46.63     11.25 o
  14   2  17      157.76      164.82     15.21 o
  15   2  17       54.41       66.21     13.37 o
  16   2  17       15.02       24.08     12.08 o
 -17   3  17       22.36       29.94     13.12 o
 -16   3  17      304.63      307.02     18.98 o
 -15   3  17      146.91      199.15     15.56 o
 -14   3  17       59.35      105.19     11.77 o
 -13   3  17       92.82       79.20     10.49 o
 -12   3  17      628.22      653.58     19.05 o
 -11   3  17      421.20      448.35     16.86 o
 -10   3  17       76.39       73.33     11.88 o
  -9   3  17     1335.30     1238.93     22.36 o
  -8   3  17        8.28       19.14      6.78 o
  -7   3  17      269.17      272.77      8.04 o
  -6   3  17     1259.80     1221.44     17.66 o
  -5   3  17     1030.78      959.24     13.69 o
  -4   3  17     1998.84     1960.15     23.15 o
  -3   3  17      328.93      345.05      8.32 o
  -2   3  17    19100.98    20249.89    202.07 o
  -1   3  17      389.34      424.90      7.93 o
   0   3  17      888.06      759.24     12.18 o
   1   3  17        0.79        7.44      2.83 o
   2   3  17     2044.31     2068.41     20.24 o
   3   3  17       39.38       65.24      4.85 o
   4   3  17     3832.76     3934.17     36.99 o
   5   3  17       14.69       48.48      7.02 o
   6   3  17     6686.05     6344.41     62.97 o
   7   3  17      787.14      762.90     17.94 o
   8   3  17      571.94      597.17     16.38 o
   9   3  17       93.03       83.95      8.85 o
  10   3  17      164.02      164.45     13.32 o
  11   3  17      329.36      376.36     23.08 o
  12   3  17       56.12       57.80     10.67 o
  13   3  17      326.30      315.14     18.26 o
  14   3  17       12.43       29.81     11.39 o
  15   3  17      285.99      297.28     31.61 o
  16   3  17        7.32        6.41     11.90 o
 -17   4  17       42.18       95.89     14.26 o
 -16   4  17        3.28       16.43     10.42 o
 -15   4  17       41.98       30.60     11.17 o
 -14   4  17      488.56      546.86     21.10 o
 -13   4  17      239.87      274.35     14.87 o
 -12   4  17       67.60       58.25      9.24 o
 -11   4  17        8.55       10.34      6.78 o
 -10   4  17       15.30       41.84      7.88 o
  -9   4  17      230.17      275.07     16.99 o
  -8   4  17     2220.68     2419.36     37.71 o
  -7   4  17      714.04      704.12     14.62 o
  -6   4  17      848.78      849.52     15.74 o
  -5   4  17      997.63     1073.17     20.77 o
  -4   4  17       55.95       67.31      4.77 o
  -3   4  17      230.53      175.87      6.29 o
  -2   4  17      463.47      405.59      7.76 o
  -1   4  17     1405.71     1332.19     16.78 o
   0   4  17       53.26       50.94      4.26 o
   1   4  17      492.04      454.57     10.18 o
   2   4  17      197.57      234.34      6.58 o
   3   4  17     4073.49     4008.43     40.20 o
   4   4  17       48.30       34.59      4.88 o
   5   4  17      113.50      130.09      7.53 o
   6   4  17     4525.46     4400.73     48.37 o
   7   4  17      185.01      224.89     11.15 o
   8   4  17       36.57       45.83      7.52 o
   9   4  17      189.48      173.74     11.89 o
  10   4  17      294.28      277.21     27.23 o
  11   4  17       11.11       21.69      8.82 o
  12   4  17        1.93        5.56      8.81 o
  13   4  17      173.83      190.59     15.37 o
  14   4  17       64.80       43.86     12.22 o
  15   4  17        0.07       22.62     11.73 o
 -16   5  17      117.39      148.58     16.72 o
 -15   5  17        7.59       40.34     12.16 o
 -14   5  17      139.01      135.14     12.31 o
 -13   5  17      120.68      142.28     12.75 o
 -12   5  17      251.40      262.99     14.49 o
 -11   5  17      243.53      250.46     14.30 o
 -10   5  17       34.33       41.60      6.75 o
  -9   5  17       18.85       21.06      5.87 o
  -8   5  17      400.94      425.33     11.50 o
  -7   5  17      907.05      941.23     16.84 o
  -6   5  17     2648.12     2587.32     34.91 o
  -5   5  17     1893.65     2004.83     27.02 o
  -4   5  17      224.39      231.05     10.70 o
  -3   5  17     1440.79     1450.71     21.70 o
  -2   5  17      141.22      155.22      7.14 o
  -1   5  17        0.39        3.98      3.32 o
   0   5  17      312.74      332.44     11.02 o
   1   5  17       59.34       64.03     10.35 o
   2   5  17      313.23      304.06      9.35 o
   3   5  17      999.38      924.20     17.29 o
   4   5  17      296.14      258.78     10.99 o
   5   5  17      236.59      312.41     13.42 o
   6   5  17      353.98      484.76     13.73 o
   7   5  17     1381.81     1453.66     24.43 o
   8   5  17       43.93       32.86      8.65 o
   9   5  17      221.94      239.58     24.65 o
  10   5  17      260.46      304.06     16.42 o
  11   5  17      230.44      175.91     14.41 o
  12   5  17        2.18        1.25      9.61 o
  13   5  17       74.72       61.38     12.99 o
  14   5  17      193.63      170.63     17.03 o
  15   5  17       61.61       75.29     16.79 o
 -15   6  17        1.57       30.65     11.24 o
 -14   6  17       38.82       36.33     14.23 o
 -13   6  17      539.78      509.67     27.82 o
 -12   6  17      223.15      281.97     26.72 o
 -11   6  17      373.27      305.63     15.42 o
 -10   6  17      310.42      292.94     13.85 o
  -9   6  17     1121.52     1216.80     25.93 o
  -8   6  17       96.88      148.83     13.98 o
  -7   6  17      186.48      196.77     10.09 o
  -6   6  17       34.29       51.87      6.79 o
  -5   6  17       85.24      119.38      7.75 o
  -4   6  17      202.21      210.82      9.73 o
  -3   6  17     2463.94     2367.04     41.71 o
  -2   6  17        0.13        6.52      5.67 o
  -1   6  17     1074.15     1047.18     21.04 o
   0   6  17       36.99       27.60      5.88 o
   1   6  17        0.84       11.82      5.86 o
   2   6  17      195.13      165.12     12.14 o
   3   6  17        0.89        0.52      7.76 o
   4   6  17       97.59      110.13      9.25 o
   5   6  17      151.21      174.29     12.54 o
   6   6  17        1.64       13.52      6.54 o
   7   6  17      531.94      535.65     17.19 o
   8   6  17      461.47      452.24     16.11 o
   9   6  17        0.32       10.58     12.02 o
  10   6  17      159.19      186.93     20.25 o
  11   6  17       19.18       30.89     11.20 o
  12   6  17       51.20       85.41     14.24 o
  13   6  17      251.93      279.93     20.45 o
  14   6  17       23.30       44.14     14.43 o
 -15   7  17       21.93       34.31     27.07 o
 -14   7  17        0.89       34.73     17.82 o
 -13   7  17        6.33       21.68     16.19 o
 -12   7  17      192.09      195.50     22.51 o
 -11   7  17      178.65      165.18     14.25 o
 -10   7  17      288.01      233.45     15.38 o
  -9   7  17      633.63      655.39     37.59 o
  -8   7  17       21.39       36.44      9.80 o
  -7   7  17       48.17       41.46      7.98 o
  -6   7  17        2.27        1.43      7.19 o
  -5   7  17       57.09       96.93     12.32 o
  -4   7  17        5.63       -3.39      7.60 o
  -3   7  17       13.87        6.03      7.97 o
  -2   7  17     1177.02     1128.16     31.25 o
  -1   7  17        0.02       12.22      6.49 o
   0   7  17      532.24      507.77     18.98 o
   1   7  17     1520.46     1431.66     32.96 o
   2   7  17      166.97      144.17     21.58 o
   3   7  17       44.60       56.62     13.61 o
   4   7  17     1364.12     1314.47     73.11 o
   5   7  17     1020.67      943.00     46.51 o
   6   7  17        7.73       27.26      8.61 o
   7   7  17      125.55      144.06     12.20 o
   8   7  17        6.40       14.55      8.58 o
   9   7  17       67.19       71.43     14.31 o
  10   7  17        9.92        7.86     14.98 o
  11   7  17       17.29       28.92     19.25 o
  12   7  17       14.94       20.91     13.12 o
  13   7  17       21.63       42.83     14.36 o
 -13   8  17       63.15       87.08     22.14 o
 -12   8  17      126.49      102.57     13.46 o
 -11   8  17        4.55       15.23     13.60 o
 -10   8  17      266.75      254.30     22.36 o
  -9   8  17      361.03      400.52     16.14 o
  -8   8  17      160.12      187.74     15.45 o
  -7   8  17      126.00      111.15     13.15 o
  -6   8  17      314.95      362.42     22.18 o
  -5   8  17        0.02        0.44      8.07 o
  -4   8  17      446.20      511.57     25.25 o
  -3   8  17       91.08      102.41     13.32 o
  -2   8  17       35.30       42.24     11.19 o
  -1   8  17       26.68       32.42      9.45 o
   0   8  17       48.04       35.37     10.87 o
   1   8  17      152.97      109.95     21.58 o
   2   8  17      628.93      494.85     36.28 o
   3   8  17       24.55       11.35     16.00 o
   4   8  17      183.58      137.85     23.81 o
   5   8  17        8.44       47.07     18.05 o
   6   8  17       40.69       30.59     12.89 o
   7   8  17      391.95      398.00     23.70 o
   8   8  17       52.27       88.69     14.90 o
   9   8  17       50.17      103.99     22.70 o
  10   8  17        6.21       26.70     13.58 o
  11   8  17        1.20       42.79     13.81 o
  12   8  17       88.41      104.32     16.93 o
 -12   9  17      187.99      236.29     22.23 o
 -11   9  17        2.14       24.17     13.39 o
 -10   9  17       42.24       30.68     13.68 o
  -9   9  17       10.52        7.28     10.22 o
  -8   9  17      307.15      251.53     18.81 o
  -7   9  17        1.03        1.69      9.55 o
  -6   9  17       17.17       15.40     14.07 o
  -5   9  17       29.90       35.13     13.64 o
  -4   9  17      980.84      910.31     32.12 o
  -3   9  17        5.50        8.93     10.49 o
  -2   9  17      133.56      215.72     29.77 o
  -1   9  17        8.87       24.50     10.22 o
   0   9  17      386.29      372.10     29.67 o
   1   9  17       25.05       35.53     18.98 o
   2   9  17       13.91       14.32     17.67 o
   3   9  17       76.02       40.74     19.72 o
   4   9  17       71.57       62.13     21.95 o
   5   9  17        1.03       17.49     17.86 o
   6   9  17      147.31      165.74     35.63 o
   7   9  17        0.35       17.72     15.25 o
   8   9  17      127.58      132.86     18.12 o
   9   9  17       35.09       21.95     20.84 o
  10   9  17       74.19       32.37     22.14 o
 -10  10  17       25.00       39.38     16.65 o
  -9  10  17        1.71       18.77     11.93 o
  -8  10  17        0.26       13.52     11.56 o
  -7  10  17       22.95       37.95     12.61 o
  -6  10  17        9.22        9.43     12.05 o
  -5  10  17        2.61       -6.32     10.58 o
  -4  10  17        0.14       -1.94     19.07 o
  -3  10  17      247.73      301.74     36.65 o
  -2  10  17      530.78      521.08     43.53 o
  -1  10  17       52.94       95.25     26.04 o
   0  10  17       92.26      101.34     18.01 o
   1  10  17      101.30      130.22     27.53 o
   2  10  17      135.43       77.95     25.67 o
   3  10  17       37.26       74.41     24.18 o
   4  10  17       19.72       40.56     22.32 o
   5  10  17      113.11      161.48     29.77 o
   6  10  17       52.19       25.79     24.74 o
   7  10  17       27.64       62.38     16.60 o
   8  10  17       52.29       36.28     15.22 o
  -7  11  17       59.77       34.60     24.00 o
  -6  11  17       26.34       36.28     23.44 o
  -5  11  17        4.24       37.95     25.11 o
  -4  11  17        9.82       54.32     26.60 o
  -3  11  17       16.19       -3.72     20.46 o
  -2  11  17      138.16      123.71     31.07 o
  -1  11  17       15.93       33.49     24.93 o
   0  11  17      140.63      143.55     21.57 o
   1  11  17       25.33       -7.44     19.53 o
   2  11  17        0.77       28.65     22.88 o
   3  11  17        0.72       48.00     25.11 o
   4  11  17       27.91       11.72     22.51 o
   5  11  17       13.26       41.49     23.44 o
   6  11  17        9.07       31.50     16.97 o
  -2  12  17        2.28       26.23     25.67 o
  -1  12  17        0.23       28.41     18.19 o
   0  12  17        1.58       -7.81     25.77 o
   1  12  17        7.69       12.09     24.56 o
 -18   0  18        1.53       31.81     29.58 o
 -17   0  18       18.89       -2.60     24.74 o
 -16   0  18       28.36       34.80     21.49 o
 -15   0  18      521.22      568.05     75.25 o
 -14   0  18      744.41      659.59     41.84 o
 -13   0  18      427.90      342.81     44.18 o
 -12   0  18     5597.30     5066.64    120.67 o
 -11   0  18     1769.50     1568.16     55.06 o
 -10   0  18       26.66       28.45     13.28 o
  -9   0  18     1199.11     1166.61     43.08 o
  -8   0  18     1029.77      853.90     34.67 o
  -7   0  18      369.56      320.95     12.96 o
  -6   0  18     1725.04     1717.86     33.34 o
  -5   0  18     1902.65     1805.27     33.89 o
  -4   0  18     9841.91    10722.43    146.39 o
  -3   0  18       13.14       20.50      4.99 o
  -2   0  18     6846.92     6438.44     69.86 o
  -1   0  18      207.73      141.26      7.12 o
   0   0  18      494.05      691.52     11.95 o
   1   0  18      358.00      465.68     10.11 o
   2   0  18    16961.96    16305.79    153.47 o
   3   0  18      594.75      622.60     13.58 o
   4   0  18      185.14      157.62      8.40 o
   5   0  18      787.47      671.35     16.88 o
   6   0  18      289.22      282.41     11.92 o
   7   0  18     1228.27     1187.33     25.43 o
   8   0  18       30.57       50.39      8.34 o
   9   0  18      189.18      152.06     15.70 o
  10   0  18     1139.85     1062.85     55.26 o
  11   0  18        0.23        1.36     11.50 o
  12   0  18      363.45      425.19     52.09 o
  13   0  18      622.96      681.36     77.39 o
  14   0  18      213.21      186.96     65.11 o
  15   0  18      353.43      371.25     36.60 o
  16   0  18       94.28       88.96     25.56 o
 -18   1  18       12.46       32.61     21.05 o
 -17   1  18        4.77       23.01     14.87 o
 -16   1  18       23.69       29.71     15.47 o
 -15   1  18        1.26       -3.93     11.74 o
 -14   1  18       30.65       45.50     13.51 o
 -13   1  18        2.62       -1.09     10.07 o
 -12   1  18      788.69      752.75     27.90 o
 -11   1  18       14.61       21.15      9.89 o
 -10   1  18     1115.23     1207.36     46.35 o
  -9   1  18        0.22       10.04      5.85 o
  -8   1  18      685.71      615.06     16.55 o
  -7   1  18      406.89      411.43     12.74 o
  -6   1  18       29.32       22.91      6.42 o
  -5   1  18     1524.32     1295.97     22.49 o
  -4   1  18     5188.65     6629.83     67.27 o
  -3   1  18     4654.17     4887.98     81.30 o
  -2   1  18       89.72      109.98      4.56 o
  -1   1  18     2272.25     2330.69     21.96 o
   0   1  18       61.91       84.80      3.26 o
   1   1  18      142.45      105.88      5.82 o
   2   1  18       75.50      157.04      4.41 o
   3   1  18     3625.34     3819.35     31.78 o
   4   1  18     1011.40     1033.74     13.05 o
   5   1  18       13.61       38.49      5.40 o
   6   1  18       79.64       64.71      5.17 o
   7   1  18     1833.61     1812.39     26.50 o
   8   1  18      136.94      126.16      9.83 o
   9   1  18       88.29       94.80      8.16 o
  10   1  18       53.94       55.92      7.84 o
  11   1  18        9.24       -0.11      6.82 o
  12   1  18       55.35       71.39     13.79 o
  13   1  18        0.43       10.60     11.21 o
  14   1  18      337.68      313.09     23.25 o
  15   1  18       26.30       31.50     15.06 o
  16   1  18       62.05       82.32     18.04 o
 -17   2  18        0.04        2.83     14.13 o
 -16   2  18        6.97       17.77     13.37 o
 -15   2  18       31.65       35.09     12.47 o
 -14   2  18       17.00       15.55     12.09 o
 -13   2  18       47.33       48.12      9.86 o
 -12   2  18       54.53       47.12     10.87 o
 -11   2  18        8.38        5.79      7.09 o
 -10   2  18      485.55      560.69     23.77 o
  -9   2  18     1023.37      816.31     20.08 o
  -8   2  18        3.76       10.13      5.91 o
  -7   2  18        0.78        3.31      4.92 o
  -6   2  18      209.80      254.27     17.34 o
  -5   2  18      964.91      840.12     14.01 o
  -4   2  18     2766.40     2726.43     32.84 o
  -3   2  18    11329.66    12584.48    112.03 o
  -2   2  18       60.72       65.86      5.35 o
  -1   2  18       58.77      171.30      6.03 o
   0   2  18       28.59        8.96      3.21 o
   1   2  18     5142.11     6107.52     48.18 o
   2   2  18       48.00       60.70      3.77 o
   3   2  18      756.53      712.94      9.96 o
   4   2  18        1.06       -1.86      2.26 o
   5   2  18      339.41      377.71     14.56 o
   6   2  18      881.49      810.81     15.94 o
   7   2  18     1399.27     1185.30     20.66 o
   8   2  18       50.53       65.38      7.86 o
   9   2  18       16.35       15.12      6.66 o
  10   2  18        0.30       11.87      7.06 o
  11   2  18       43.70       31.55      9.22 o
  12   2  18      130.99       88.69     14.02 o
  13   2  18      108.17       73.37     12.44 o
  14   2  18       54.35      103.94     13.79 o
  15   2  18      387.41      451.23     26.54 o
  16   2  18        0.97       13.74     11.95 o
 -17   3  18       57.56       75.92     13.39 o
 -16   3  18       50.07       55.28     12.59 o
 -15   3  18        5.09       39.95     11.32 o
 -14   3  18      114.88      131.13     12.30 o
 -13   3  18       29.15       51.57      9.43 o
 -12   3  18       79.21       83.60      9.51 o
 -11   3  18      241.46      286.60     11.61 o
 -10   3  18       24.43       14.45      5.70 o
  -9   3  18     2694.26     2877.46     36.22 o
  -8   3  18       68.76      117.81     15.45 o
  -7   3  18      481.30      528.02     10.75 o
  -6   3  18      631.65      543.37     11.40 o
  -5   3  18     3336.94     3437.49     33.14 o
  -4   3  18        6.17       19.19      3.85 o
  -3   3  18     3221.45     3071.36     38.39 o
  -2   3  18      141.58      113.99      5.29 o
  -1   3  18      380.64      392.84      9.48 o
   0   3  18      175.12      179.23      5.42 o
   1   3  18     3266.16     3439.07     37.20 o
   2   3  18       99.99      121.43      4.63 o
   3   3  18      642.54      711.41     11.07 o
   4   3  18      213.51      250.51      6.99 o
   5   3  18    18688.55    19311.82    160.65 o
   6   3  18      522.29      593.56     19.16 o
   7   3  18      773.13      730.41     17.59 o
   8   3  18        7.36       24.42      6.77 o
   9   3  18      227.39      210.98     11.78 o
  10   3  18      285.65      271.57     14.66 o
  11   3  18       10.80        1.72      8.18 o
  12   3  18      224.49      226.61     15.10 o
  13   3  18        9.80       26.63     10.62 o
  14   3  18      436.59      447.85     21.50 o
  15   3  18       21.36       28.45     11.93 o
 -17   4  18       10.30       25.05     11.65 o
 -16   4  18       36.12       47.78     11.64 o
 -15   4  18        9.48       28.81     10.71 o
 -14   4  18       80.82       53.46     11.22 o
 -13   4  18      859.03      799.36     25.47 o
 -12   4  18        2.41       13.73      7.92 o
 -11   4  18      128.80       98.09      9.57 o
 -10   4  18      395.82      439.90     15.11 o
  -9   4  18     3827.73     3411.24     46.22 o
  -8   4  18     1605.38     1582.02     42.25 o
  -7   4  18      819.11      927.62     17.02 o
  -6   4  18       19.07       27.09      7.16 o
  -5   4  18       87.24       98.38      6.02 o
  -4   4  18      195.09      187.46      7.28 o
  -3   4  18     1080.64      885.78     13.22 o
  -2   4  18        2.81        7.58      2.75 o
  -1   4  18      184.27      229.16      6.45 o
   0   4  18      771.89      678.86     12.14 o
   1   4  18      150.17      126.12      5.24 o
   2   4  18        1.59       10.63      2.77 o
   3   4  18      280.36      385.72     13.77 o
   4   4  18     1355.21     1330.51     19.11 o
   5   4  18     5464.66     5600.16     57.99 o
   6   4  18      931.32      969.08     17.85 o
   7   4  18      273.81      235.16     15.23 o
   8   4  18      429.98      385.21     17.49 o
   9   4  18      190.73      129.96     10.93 o
  10   4  18      503.48      557.34     19.26 o
  11   4  18       10.78       12.92      8.49 o
  12   4  18        9.68       23.60      9.88 o
  13   4  18        3.47       23.43     10.77 o
  14   4  18       33.52       45.41     12.16 o
  15   4  18        1.74       -6.53     11.26 o
 -16   5  18        2.36        1.32     11.65 o
 -15   5  18       10.45       -3.43     10.44 o
 -14   5  18       46.75       48.43     12.55 o
 -13   5  18       37.81       31.13      9.24 o
 -12   5  18      181.02      204.44     13.30 o
 -11   5  18       38.09       43.43      7.94 o
 -10   5  18       63.96       40.44     10.49 o
  -9   5  18       47.61       65.96      7.41 o
  -8   5  18       67.06       80.14      6.69 o
  -7   5  18      486.76      482.32     17.10 o
  -6   5  18     1735.43     1652.14     26.07 o
  -5   5  18        0.57       10.14      4.98 o
  -4   5  18      790.52      750.55     14.66 o
  -3   5  18      252.30      196.94      8.05 o
  -2   5  18       42.53       23.05      5.06 o
  -1   5  18       28.43       38.79      5.27 o
   0   5  18     1423.17     1467.14     22.66 o
   1   5  18       63.25       57.33      5.62 o
   2   5  18     2904.29     2630.83     34.16 o
   3   5  18      254.92      291.28     10.25 o
   4   5  18       21.94       21.06      7.70 o
   5   5  18     1042.51     1094.29     32.49 o
   6   5  18     4676.55     4775.23     55.68 o
   7   5  18        0.52       18.85      6.03 o
   8   5  18       41.11       27.67      8.54 o
   9   5  18        0.51       -7.17      7.17 o
  10   5  18      230.66      258.69     16.87 o
  11   5  18        2.95       17.72      9.53 o
  12   5  18      255.13      250.34     28.61 o
  13   5  18       29.97       13.46     11.45 o
  14   5  18       54.82       40.28     14.52 o
 -15   6  18       45.17       48.19     21.96 o
 -14   6  18       85.78       98.34     12.85 o
 -13   6  18       19.31       46.24     10.96 o
 -12   6  18      883.04      811.35     24.20 o
 -11   6  18        3.21       31.69      8.69 o
 -10   6  18       23.29       49.99      8.30 o
  -9   6  18      145.30      163.09     12.63 o
  -8   6  18     1024.11      900.29     27.40 o
  -7   6  18        5.94       23.43      6.14 o
  -6   6  18     2382.26     2326.45     35.93 o
  -5   6  18      858.01      825.82     17.52 o
  -4   6  18     1133.62     1106.59     19.89 o
  -3   6  18      174.69      141.17     11.13 o
  -2   6  18      155.15      171.82     11.46 o
  -1   6  18       40.53       68.55      7.29 o
   0   6  18       78.19       72.30      7.27 o
   1   6  18        3.76       15.81      5.77 o
   2   6  18      957.10      812.73     53.02 o
   3   6  18      410.62      379.34     16.05 o
   4   6  18        8.93       14.18      6.22 o
   5   6  18      242.02      260.11     11.90 o
   6   6  18      135.40      168.88     10.53 o
   7   6  18      127.89      132.27     10.54 o
   8   6  18        2.71        2.08      6.81 o
   9   6  18       28.26       34.06     11.05 o
  10   6  18      139.87      155.71     15.19 o
  11   6  18       24.31       22.01     11.00 o
  12   6  18      496.52      458.30     23.98 o
  13   6  18       92.46       95.50     15.70 o
  14   6  18      198.54      183.80     19.47 o
 -14   7  18      203.95      265.98     33.67 o
 -13   7  18       12.80        9.90     15.07 o
 -12   7  18      134.12      163.81     28.92 o
 -11   7  18        0.15        7.69      8.88 o
 -10   7  18       83.17       69.25     10.87 o
  -9   7  18       23.39       32.28      9.56 o
  -8   7  18      732.28      699.44     31.93 o
  -7   7  18        4.78       12.98      6.90 o
  -6   7  18      694.50      582.81     24.14 o
  -5   7  18      238.57      267.69     16.72 o
  -4   7  18      109.61      123.02     12.90 o
  -3   7  18      309.57      225.74     15.74 o
  -2   7  18       77.66      111.22     12.22 o
  -1   7  18       78.86      144.49     15.45 o
   0   7  18      129.47      205.53     12.32 o
   1   7  18      996.03      809.71     24.93 o
   2   7  18        0.41       -4.19      9.37 o
   3   7  18      274.72      281.65     22.67 o
   4   7  18      994.15      900.21     45.21 o
   5   7  18      553.56      509.83     47.62 o
   6   7  18       76.81       84.38     10.43 o
   7   7  18      208.71      186.65     13.78 o
   8   7  18       44.71       49.85      9.85 o
   9   7  18       60.47       93.98     14.98 o
  10   7  18      102.26      117.26     16.18 o
  11   7  18        0.01        3.12     11.64 o
  12   7  18       56.73       99.76     21.02 o
  13   7  18        0.08       18.71     15.63 o
 -13   8  18        2.11       28.03     11.32 o
 -12   8  18       26.53       38.87     11.26 o
 -11   8  18       43.34       32.66     10.90 o
 -10   8  18      126.35      122.63     13.59 o
  -9   8  18        9.12       26.09      8.25 o
  -8   8  18       20.42       24.31      9.37 o
  -7   8  18      339.78      343.39     19.35 o
  -6   8  18      124.49      127.51     14.13 o
  -5   8  18       97.60       56.62     13.23 o
  -4   8  18       74.77       96.35     13.00 o
  -3   8  18      734.51      877.12     47.84 o
  -2   8  18        7.82       17.14      9.67 o
  -1   8  18      144.50       98.94     10.97 o
   0   8  18        1.71       -2.71      7.92 o
   1   8  18        1.14      -11.91     11.91 o
   2   8  18      384.90      340.44     32.37 o
   3   8  18       30.40        8.74     16.18 o
   4   8  18        0.55       -5.95     13.95 o
   5   8  18      205.27      232.42     20.57 o
   6   8  18      541.20      602.23     29.04 o
   7   8  18      415.07      405.96     42.23 o
   8   8  18        2.13       12.84     11.84 o
   9   8  18       48.90       56.00     20.65 o
  10   8  18       49.52       67.34     21.77 o
  11   8  18       17.03       20.61     13.42 o
  12   8  18        3.02       15.51     12.81 o
 -12   9  18      139.57      140.84     18.70 o
 -11   9  18       12.70       23.33     13.18 o
 -10   9  18      111.23      136.12     36.46 o
  -9   9  18       12.55       12.55     10.80 o
  -8   9  18       60.02       85.57     13.79 o
  -7   9  18       67.76       64.75     13.26 o
  -6   9  18      217.18      256.82     19.48 o
  -5   9  18       86.15       81.71     14.62 o
  -4   9  18      123.69       88.20     14.75 o
  -3   9  18     1153.70     1408.24     44.85 o
  -2   9  18       45.52       60.92     15.38 o
  -1   9  18       56.67       45.04     11.68 o
   0   9  18       69.55       40.87     13.86 o
   1   9  18       92.60      146.59     25.86 o
   2   9  18       40.54       16.93     17.86 o
   3   9  18      174.42      130.04     25.49 o
   4   9  18       12.88       33.86     20.09 o
   5   9  18       51.83       91.90     22.70 o
   6   9  18       11.96       45.21     14.86 o
   7   9  18      268.70      255.95     22.49 o
   8   9  18        5.07       24.72     13.72 o
   9   9  18       50.53       54.14     22.88 o
  10   9  18       74.04       82.23     25.67 o
 -10  10  18       19.85       -1.60     15.63 o
  -9  10  18        8.65        3.17     14.91 o
  -8  10  18      117.55      117.71     16.45 o
  -7  10  18       38.38       53.72     14.01 o
  -6  10  18      229.29      216.41     20.13 o
  -5  10  18       13.78        8.82     11.47 o
  -4  10  18        4.46      -12.16     12.16 o
  -3  10  18      320.58      306.60     26.70 o
  -2  10  18      141.88      175.24     30.88 o
  -1  10  18        5.44       12.48     14.07 o
   0  10  18      326.62      373.43     26.70 o
   1  10  18      238.34      168.17     29.21 o
   2  10  18      192.25      153.85     29.58 o
   3  10  18      105.48       90.78     25.49 o
   4  10  18      150.20      177.29     31.07 o
   5  10  18      185.06      140.27     20.34 o
   6  10  18       78.33      101.13     19.63 o
   7  10  18        0.77       -3.77     13.22 o
   8  10  18        9.42       13.37     21.95 o
  -7  11  18       35.75       61.20     25.86 o
  -6  11  18       16.94       42.23     24.56 o
  -5  11  18       21.69       -6.88     21.21 o
  -4  11  18        0.04       -1.86     19.91 o
  -3  11  18       43.21       47.81     25.67 o
  -2  11  18       45.46       69.58     27.35 o
  -1  11  18       10.80       10.77     15.38 o
   0  11  18        2.62       23.43     15.91 o
   1  11  18       13.54       20.46     22.51 o
   2  11  18      188.91      118.32     29.02 o
   3  11  18       40.63       63.44     25.11 o
   4  11  18       55.11       58.97     26.23 o
   5  11  18       72.97      108.50     20.99 o
   6  11  18       31.66       25.39     16.88 o
 -18   1  19        2.04       -2.34     15.74 o
 -17   1  19      226.42      211.48     22.33 o
 -16   1  19       31.53       28.27     14.48 o
 -15   1  19        5.29       18.30     13.23 o
 -14   1  19       87.56       72.97     14.98 o
 -13   1  19      203.10      195.10     18.29 o
 -12   1  19       13.36       19.04     10.64 o
 -11   1  19        0.39       14.04      9.67 o
 -10   1  19        3.74       13.66      7.91 o
  -9   1  19      422.86      366.02     13.73 o
  -8   1  19       68.97       48.22      6.88 o
  -7   1  19       10.82       31.52      5.75 o
  -6   1  19       93.99      111.75      8.01 o
  -5   1  19       20.55       29.26      5.06 o
  -4   1  19     4478.48     4600.93     44.91 o
  -3   1  19     1020.66     1213.06     17.25 o
  -2   1  19      638.57      619.16     10.10 o
  -1   1  19     2029.90     2183.47     20.24 o
   0   1  19      752.08      626.21      8.56 o
   1   1  19      410.58      535.89      7.73 o
   2   1  19        0.06        1.47      2.16 o
   3   1  19        6.68       18.02      3.83 o
   4   1  19       12.44       30.87      3.10 o
   5   1  19     1503.93     1417.38     19.28 o
   6   1  19       58.43       81.87      5.70 o
   7   1  19       62.07       55.44      6.46 o
   8   1  19      736.92      701.31     16.28 o
   9   1  19      103.20      100.35      8.44 o
  10   1  19       70.01       50.41      8.64 o
  11   1  19       51.38       42.17      8.63 o
  12   1  19      136.42      167.27     17.08 o
  13   1  19       79.51       96.87     16.00 o
  14   1  19      245.92      275.10     22.42 o
  15   1  19       10.34        8.34     13.14 o
  16   1  19       23.51       10.22     14.99 o
 -17   2  19       15.64       12.69     18.30 o
 -16   2  19      153.20      135.50     17.23 o
 -15   2  19        0.32       -4.51     11.20 o
 -14   2  19       72.32      109.59     21.08 o
 -13   2  19       16.09       27.75      9.01 o
 -12   2  19        0.15       -2.76      7.57 o
 -11   2  19       83.84       98.55     10.16 o
 -10   2  19     5189.05     5185.33     69.37 o
  -9   2  19       82.81      102.09     12.60 o
  -8   2  19      361.22      405.24     14.22 o
  -7   2  19      434.20      372.75     13.01 o
  -6   2  19       19.42       25.45      5.03 o
  -5   2  19      307.83      286.60      9.13 o
  -4   2  19       50.84       73.35      6.11 o
  -3   2  19      299.21      387.13      8.75 o
  -2   2  19     1764.88     1767.60     20.10 o
  -1   2  19      637.46      860.28     11.06 o
   0   2  19     1470.25     1668.46     16.73 o
   1   2  19     3019.38     3503.32     31.33 o
   2   2  19      205.14      258.04      6.41 o
   3   2  19      210.68      174.14      5.24 o
   4   2  19      105.91      111.01      4.75 o
   5   2  19      835.52      864.66     15.77 o
   6   2  19     1463.97     1608.82     24.11 o
   7   2  19       23.02       13.30      5.50 o
   8   2  19       40.56       41.62      7.16 o
   9   2  19      859.87      840.27     20.32 o
  10   2  19      494.03      423.43     15.98 o
  11   2  19       18.73        6.63      8.37 o
  12   2  19       29.57       54.33     10.81 o
  13   2  19       44.18       43.88     11.35 o
  14   2  19       56.65       64.12     12.81 o
  15   2  19      158.80      166.73     16.59 o
  16   2  19      136.58      169.36     17.50 o
 -17   3  19        4.78       -5.49     12.06 o
 -16   3  19        2.41       15.01     11.11 o
 -15   3  19      225.90      326.23     17.51 o
 -14   3  19       17.63       22.96      9.57 o
 -13   3  19      123.88       98.01     11.16 o
 -12   3  19       82.83       85.13      8.75 o
 -11   3  19       82.20       89.10      8.24 o
 -10   3  19      604.00      634.43     22.46 o
  -9   3  19     1911.72     1815.37     26.74 o
  -8   3  19     4801.17     4565.79     50.32 o
  -7   3  19      764.01      774.67     13.26 o
  -6   3  19     5737.07     5466.38     54.17 o
  -5   3  19     1185.56     1104.72     15.22 o
  -4   3  19     1417.91     1416.80     17.44 o
  -3   3  19      345.04      359.32      8.81 o
  -2   3  19     3613.69     3736.26     40.96 o
  -1   3  19      834.01      829.58     11.49 o
   0   3  19     5271.25     4982.02     44.73 o
   1   3  19       87.58       94.41      4.28 o
   2   3  19      532.64      640.37      9.74 o
   3   3  19     1024.63      857.21     12.54 o
   4   3  19      354.56      346.91      8.20 o
   5   3  19      541.98      636.95     19.37 o
   6   3  19      170.42      224.76     11.11 o
   7   3  19      794.05      776.30     18.43 o
   8   3  19     1239.75     1123.89     23.25 o
   9   3  19        2.26       14.83      6.75 o
  10   3  19      774.16      785.70     23.36 o
  11   3  19      249.35      191.01     14.13 o
  12   3  19       99.72       79.38     11.69 o
  13   3  19      447.44      448.09     20.78 o
  14   3  19      165.35      200.42     16.76 o
  15   3  19       10.02       14.88     11.69 o
 -17   4  19        0.20        6.22     10.98 o
 -16   4  19        5.16       18.20     11.27 o
 -15   4  19      185.28      192.37     16.00 o
 -14   4  19       55.19       41.25     10.63 o
 -13   4  19        1.99       16.90      8.80 o
 -12   4  19      439.43      430.23     17.85 o
 -11   4  19      128.73      140.00     10.70 o
 -10   4  19     1053.69     1079.08     23.06 o
  -9   4  19     1262.04     1286.39     24.85 o
  -8   4  19      382.44      397.42     14.60 o
  -7   4  19        0.31       -4.48      4.48 o
  -6   4  19        2.24       10.73      4.76 o
  -5   4  19     1770.36     1729.33     22.70 o
  -4   4  19      434.19      456.33     11.05 o
  -3   4  19        0.76        2.22      3.08 o
  -2   4  19      346.21      411.62      8.94 o
  -1   4  19     1592.74     1639.05     20.44 o
   0   4  19      208.50      178.75      6.84 o
   1   4  19        9.11        2.05      2.94 o
   2   4  19      227.26      239.74      7.06 o
   3   4  19     5160.62     5176.13     52.82 o
   4   4  19      584.29      542.75     12.04 o
   5   4  19     1046.24     1157.40     19.63 o
   6   4  19     1074.14     1068.19     19.07 o
   7   4  19        7.87        6.70      5.10 o
   8   4  19       24.07       49.64      7.91 o
   9   4  19      125.37      129.38     11.18 o
  10   4  19      100.45       98.60     11.30 o
  11   4  19       28.81       19.14      9.20 o
  12   4  19      553.11      539.34     21.21 o
  13   4  19      187.63      172.31     15.37 o
  14   4  19       12.18        9.91     11.15 o
  15   4  19       28.18       25.15     13.13 o
 -16   5  19        0.65        3.94     11.69 o
 -15   5  19        5.09        2.62     19.97 o
 -14   5  19       33.95       46.01     11.02 o
 -13   5  19        5.80        6.86      8.99 o
 -12   5  19       79.68      102.73     11.76 o
 -11   5  19        3.90       22.25      7.45 o
 -10   5  19       32.18       21.91      6.44 o
  -9   5  19      286.96      308.32     12.29 o
  -8   5  19      174.46      211.83      9.45 o
  -7   5  19      529.22      611.02     16.56 o
  -6   5  19      794.31      802.30     17.39 o
  -5   5  19      438.72      512.28     12.71 o
  -4   5  19     2163.46     2165.91     28.18 o
  -3   5  19      631.72      706.91     16.68 o
  -2   5  19      258.31      274.77      9.93 o
  -1   5  19       46.19       60.19      5.89 o
   0   5  19      104.91      132.25      7.42 o
   1   5  19      622.77      554.51     12.97 o
   2   5  19        1.68       15.07      3.99 o
   3   5  19       50.25       40.45      6.45 o
   4   5  19      921.78      943.08     23.02 o
   5   5  19     5757.45     5678.42     69.33 o
   6   5  19       22.09       39.97      6.75 o
   7   5  19       10.06       28.62      6.40 o
   8   5  19       64.72       88.46     10.46 o
   9   5  19      216.00      234.30     14.86 o
  10   5  19       42.09       35.96     11.22 o
  11   5  19       28.19       18.75      9.93 o
  12   5  19        6.76       13.23     10.61 o
  13   5  19        0.94       -3.76     14.42 o
  14   5  19       15.68        8.37     13.17 o
 -15   6  19        0.23       12.79     10.52 o
 -14   6  19       67.40       85.58     12.31 o
 -13   6  19       24.48       34.29     19.24 o
 -12   6  19       55.41      136.58     13.14 o
 -11   6  19       40.36       38.05      9.45 o
 -10   6  19      259.43      253.25     13.78 o
  -9   6  19        1.02       28.83      9.06 o
  -8   6  19       44.60       63.61      7.81 o
  -7   6  19     1368.24     1369.70     26.14 o
  -6   6  19      132.96      190.59     10.52 o
  -5   6  19      124.37      124.92      8.41 o
  -4   6  19        1.68        0.20      4.73 o
  -3   6  19      668.31      636.50     18.06 o
  -2   6  19       40.15       56.63      7.72 o
  -1   6  19      237.59      226.09     10.83 o
   0   6  19      174.44      115.47      9.93 o
   1   6  19     1946.59     1812.59     27.50 o
   2   6  19       55.85       57.11      8.86 o
   3   6  19      159.03      159.00     12.54 o
   4   6  19      803.37      777.39     18.22 o
   5   6  19      160.84      247.38     11.80 o
   6   6  19      180.81      155.98     15.82 o
   7   6  19     1203.30     1222.29     26.71 o
   8   6  19       65.93       76.44     11.59 o
   9   6  19      351.71      317.49     18.63 o
  10   6  19        0.22       16.75     10.14 o
  11   6  19      115.38      116.58     14.82 o
  12   6  19      181.35      176.84     17.56 o
  13   6  19        7.52       35.66     13.94 o
  14   6  19       28.25       68.81     15.72 o
 -14   7  19        6.05       34.68     18.79 o
 -13   7  19        8.24       11.02     10.73 o
 -12   7  19        3.15       29.39     11.27 o
 -11   7  19        0.07       30.24     15.28 o
 -10   7  19        2.68        8.26     16.65 o
  -9   7  19        7.16       17.05      7.69 o
  -8   7  19      297.30      311.78     14.29 o
  -7   7  19      410.45      408.15     30.48 o
  -6   7  19      643.83      589.05     17.72 o
  -5   7  19        7.49        7.76      8.12 o
  -4   7  19        1.04       -0.83      6.12 o
  -3   7  19      290.23      301.74     17.73 o
  -2   7  19      167.99      182.87     14.62 o
  -1   7  19      188.94      184.38     11.91 o
   0   7  19      247.81      271.68     23.66 o
   1   7  19       38.17       50.29      9.36 o
   2   7  19        3.39        3.46     11.35 o
   3   7  19      131.49      173.69     15.76 o
   4   7  19        3.72        9.83     11.63 o
   5   7  19      150.01      145.63     16.24 o
   6   7  19      495.93      550.66     26.10 o
   7   7  19      252.72      250.45     17.95 o
   8   7  19      139.38      154.54     12.80 o
   9   7  19       95.38       86.51     14.72 o
  10   7  19        4.10       28.96     12.54 o
  11   7  19       76.65       54.86     14.59 o
  12   7  19        4.76       14.35     12.76 o
  13   7  19       13.11       24.67     14.38 o
 -13   8  19       90.39      113.34     14.86 o
 -12   8  19       85.09       93.09     13.41 o
 -11   8  19       52.21       58.88     11.73 o
 -10   8  19      338.11      339.02     18.56 o
  -9   8  19       91.87       61.71      9.52 o
  -8   8  19       71.72      103.78     13.39 o
  -7   8  19       11.49       12.67      9.00 o
  -6   8  19      131.40       97.55     12.98 o
  -5   8  19        0.44        1.88      8.81 o
  -4   8  19      535.91      517.23     23.18 o
  -3   8  19      244.73      248.76     17.97 o
  -2   8  19       77.65       77.77     12.71 o
  -1   8  19        2.27        0.31      7.27 o
   0   8  19       23.06       24.78     12.49 o
   1   8  19       82.67      111.56     17.44 o
   2   8  19       69.43       64.74     19.72 o
   3   8  19       73.62      134.87     24.00 o
   4   8  19      305.17      318.53     23.68 o
   5   8  19       51.09       46.48     29.95 o
   6   8  19     2050.47     2044.58     55.65 o
   7   8  19      140.71      166.65     18.17 o
   8   8  19        2.75       20.71     13.95 o
   9   8  19       11.92       -2.05     18.42 o
  10   8  19       51.55       35.35     20.84 o
  11   8  19        2.81        6.77     12.95 o
 -12   9  19       96.27       91.04     16.79 o
 -11   9  19       39.90       33.29     14.39 o
 -10   9  19       44.39       85.11     16.87 o
  -9   9  19       62.25       58.79     15.08 o
  -8   9  19      274.14      269.21     19.62 o
  -7   9  19       79.02       41.94     12.08 o
  -6   9  19      338.78      357.56     36.04 o
  -5   9  19       27.48       37.81     12.61 o
  -4   9  19      202.13      251.47     20.22 o
  -3   9  19        1.17       26.79     11.29 o
  -2   9  19       48.92       38.09     14.59 o
  -1   9  19       25.84       22.90     10.48 o
   0   9  19       11.01        4.29     11.89 o
   1   9  19       27.25       21.21     18.23 o
   2   9  19      633.08      642.93     43.53 o
   3   9  19        0.24      -15.63     15.63 o
   4   9  19       22.82        8.97     12.36 o
   5   9  19       13.49       33.91     13.99 o
   6   9  19      150.25      165.77     19.84 o
   7   9  19        8.28       32.39     14.57 o
   8   9  19       76.40       93.79     16.78 o
   9   9  19      136.60      179.34     30.32 o
  10   9  19       19.27       49.67     22.88 o
 -10  10  19        0.96       -3.10     14.09 o
  -9  10  19       50.93       87.64     35.56 o
  -8  10  19       54.62       80.85     15.28 o
  -7  10  19       30.66       46.16     19.11 o
  -6  10  19       65.63       64.16     14.96 o
  -5  10  19       46.84       33.12     13.80 o
  -4  10  19       74.78       56.10     16.96 o
  -3  10  19       12.28       20.03     17.77 o
  -2  10  19        9.62        6.88     20.46 o
  -1  10  19       43.94       67.60     24.09 o
   0  10  19        9.06        4.08     13.22 o
   1  10  19       80.23       69.76     24.37 o
   2  10  19      192.69      180.08     29.58 o
   3  10  19        0.98       26.97     21.02 o
   4  10  19        0.01        8.09     14.08 o
   5  10  19       49.01       34.80     16.47 o
   6  10  19        0.03       16.27     13.97 o
   7  10  19       72.28       95.43     20.65 o
   8  10  19        8.31       18.03     14.57 o
  -7  11  19      188.19      177.60     24.04 o
  -6  11  19       88.93      110.13     29.21 o
  -5  11  19      190.55      129.11     32.37 o
  -4  11  19       44.00       82.04     27.35 o
  -3  11  19      306.58      396.99     43.53 o
  -2  11  19        1.18      -12.84     19.72 o
  -1  11  19      220.06      196.31     30.88 o
   0  11  19        1.54       21.74     15.98 o
   1  11  19       23.29       24.93     22.32 o
   2  11  19       58.35       92.27     27.90 o
   3  11  19      174.31      172.64     32.37 o
   4  11  19       25.47       43.28     18.00 o
   5  11  19      272.51      267.79     27.23 o
 -18   0  20        0.28       -8.37     27.72 o
 -17   0  20       68.11       36.58     21.89 o
 -16   0  20       73.22       75.71     25.95 o
 -15   0  20      287.18      388.97     49.58 o
 -14   0  20      536.69      560.13     39.76 o
 -13   0  20      204.48      223.53     28.47 o
 -12   0  20     1425.76     1385.61     55.02 o
 -11   0  20     1299.87     1127.74     63.62 o
 -10   0  20      882.01      753.37     41.58 o
  -9   0  20      572.16      511.60     38.32 o
  -8   0  20     2459.41     2042.61     73.11 o
  -7   0  20     1503.07     1283.49     29.48 o
  -6   0  20      267.04      239.81     14.82 o
  -5   0  20      180.05      205.18     13.11 o
  -4   0  20     1646.31     1805.54     44.70 o
  -3   0  20      854.34      882.81     16.71 o
  -2   0  20     9916.06     9767.69    178.27 o
  -1   0  20      612.87      505.00     11.30 o
   0   0  20      596.14      824.58     13.62 o
   1   0  20     2581.09     2329.57     35.47 o
   2   0  20     3294.03     2822.64     30.49 o
   3   0  20      102.31       90.15      6.76 o
   4   0  20     4712.74     4794.04     65.20 o
   5   0  20        2.51       -4.37      7.38 o
   6   0  20      179.03      132.59      9.36 o
   7   0  20      131.75      129.26     12.54 o
   8   0  20      226.32      262.01     13.41 o
   9   0  20     1225.80     1210.41     36.88 o
  10   0  20        4.94        8.71     10.52 o
  11   0  20      236.84      215.47     20.01 o
  12   0  20      146.93      162.58     29.77 o
  13   0  20      343.54      379.25     37.02 o
  14   0  20      179.87      203.76     29.43 o
  15   0  20      210.80      206.64     30.94 o
  16   0  20       57.70       54.32     23.66 o
 -18   1  20        8.46        8.87     16.10 o
 -17   1  20      210.00      193.98     28.22 o
 -16   1  20       93.43       74.78     16.83 o
 -15   1  20       45.29       32.03     14.13 o
 -14   1  20       14.03       23.36     12.15 o
 -13   1  20        0.48       13.88     11.27 o
 -12   1  20       21.06       -1.47      9.63 o
 -11   1  20      186.15      187.56     33.86 o
 -10   1  20      158.23      201.83     12.79 o
  -9   1  20     1050.74      956.98     40.12 o
  -8   1  20     1011.05      852.21     24.11 o
  -7   1  20        0.16        2.14      4.60 o
  -6   1  20        8.44        4.31      4.80 o
  -5   1  20      752.60      735.34     15.99 o
  -4   1  20     4241.56     3870.66     39.14 o
  -3   1  20      669.67      674.67     11.46 o
  -2   1  20     1731.57     1754.74     18.20 o
  -1   1  20      255.65      282.48      5.97 o
   0   1  20     2345.22     3302.32     28.10 o
   1   1  20     3442.08     3453.31     31.29 o
   2   1  20      427.66      551.81      9.56 o
   3   1  20     1366.81     1333.85     19.26 o
   4   1  20      635.45      787.07     11.43 o
   5   1  20       98.43       99.32      5.92 o
   6   1  20      855.34      866.67     14.78 o
   7   1  20     1038.36      971.40     19.10 o
   8   1  20      309.65      326.76     11.90 o
   9   1  20        0.10       10.31      6.92 o
  10   1  20        0.05       15.85      7.24 o
  11   1  20      555.56      561.90     24.67 o
  12   1  20       54.53       62.37     10.93 o
  13   1  20        4.77       -3.70     11.39 o
  14   1  20       30.43       23.53     13.34 o
  15   1  20       30.49       32.21     14.66 o
  16   1  20      148.79      131.35     20.17 o
 -17   2  20       19.20        5.00     14.16 o
 -16   2  20        2.55        0.17     12.17 o
 -15   2  20       15.61       11.78     11.52 o
 -14   2  20        5.35       11.69     12.55 o
 -13   2  20       63.71       72.82     10.80 o
 -12   2  20        0.52       -6.26      7.53 o
 -11   2  20       34.66       40.79      8.65 o
 -10   2  20      227.30      298.49     18.33 o
  -9   2  20        9.75       18.22      6.71 o
  -8   2  20      834.85      920.63     21.11 o
  -7   2  20     1570.46     1591.61     28.14 o
  -6   2  20     1107.53     1141.28     18.15 o
  -5   2  20     1386.32     1297.48     18.78 o
  -4   2  20      520.81      550.42     19.55 o
  -3   2  20      164.77      157.44      6.55 o
  -2   2  20      420.37      464.48      9.00 o
  -1   2  20     1836.20     2016.00     20.12 o
   0   2  20     1821.75     1914.24     19.83 o
   1   2  20     2972.13     3301.13     30.12 o
   2   2  20      212.77      260.26     10.25 o
   3   2  20      466.84      640.86     13.31 o
   4   2  20      176.86      150.08      9.50 o
   5   2  20      499.79      554.80      9.84 o
   6   2  20      269.92      265.64     10.06 o
   7   2  20      414.01      353.57     11.63 o
   8   2  20      762.49      688.83     17.98 o
   9   2  20      138.45      118.68     10.14 o
  10   2  20       40.38       50.02      8.46 o
  11   2  20      247.02      252.64     18.92 o
  12   2  20       28.56       31.78      9.81 o
  13   2  20        0.01       -0.54      9.69 o
  14   2  20        6.73        6.87     12.17 o
  15   2  20        8.92       32.23     12.19 o
 -17   3  20       51.10       35.88     12.93 o
 -16   3  20        7.49       23.94     11.77 o
 -15   3  20      317.78      305.52     20.32 o
 -14   3  20       44.44       31.35      9.68 o
 -13   3  20        1.71        8.01      9.19 o
 -12   3  20       22.81       14.85      6.94 o
 -11   3  20        1.70       -2.70      5.77 o
 -10   3  20       18.96       27.18      6.34 o
  -9   3  20     2883.80     3035.30     45.15 o
  -8   3  20      517.44      526.54     25.93 o
  -7   3  20        7.01        3.19      3.88 o
  -6   3  20       74.45       67.27      5.21 o
  -5   3  20      506.64      438.83      9.44 o
  -4   3  20       69.09       32.71      3.90 o
  -3   3  20     1053.54      965.15     13.42 o
  -2   3  20      751.61      616.89     10.67 o
  -1   3  20     2753.32     2905.04     27.97 o
   0   3  20      178.06      185.95      8.68 o
   1   3  20        5.74        9.19      2.57 o
   2   3  20       69.11       59.97      4.57 o
   3   3  20      326.77      305.33      7.66 o
   4   3  20     2680.85     2588.37     29.50 o
   5   3  20     2649.13     2460.13     30.91 o
   6   3  20      997.80      917.43     17.56 o
   7   3  20      606.98      754.79     19.56 o
   8   3  20       14.77       30.01      7.26 o
   9   3  20        3.29       12.16      6.88 o
  10   3  20       84.06       88.89     10.83 o
  11   3  20      138.67      143.28     18.25 o
  12   3  20        5.83        8.27      9.51 o
  13   3  20       24.31       36.95     11.36 o
  14   3  20      244.10      276.34     18.81 o
  15   3  20        4.99        6.04     11.50 o
 -17   4  20        0.09        4.47     10.73 o
 -16   4  20       51.61       37.42     12.63 o
 -15   4  20      376.59      462.38     23.24 o
 -14   4  20      243.51      261.67     15.72 o
 -13   4  20        6.72       14.00      8.49 o
 -12   4  20        0.02       18.09      7.82 o
 -11   4  20      567.87      670.33     19.01 o
 -10   4  20      283.91      242.71     12.39 o
  -9   4  20     3457.09     3624.59     48.92 o
  -8   4  20       42.25       30.88      6.54 o
  -7   4  20      231.79      317.25     10.59 o
  -6   4  20       66.69       89.75      6.93 o
  -5   4  20      299.58      269.28     14.12 o
  -4   4  20        8.89       18.02      4.13 o
  -3   4  20      727.45      689.78     16.34 o
  -2   4  20       35.70       40.83      3.68 o
  -1   4  20       34.44       53.59      7.39 o
   0   4  20      629.33      557.10     11.45 o
   1   4  20      105.79       84.82      7.27 o
   2   4  20      446.16      375.91      8.55 o
   3   4  20     5551.84     5739.09     63.54 o
   4   4  20     1985.01     1941.80     30.61 o
   5   4  20     5953.22     5644.46     59.04 o
   6   4  20      880.24      921.00     17.61 o
   7   4  20      297.95      276.02     12.56 o
   8   4  20      157.95      133.72     11.32 o
   9   4  20      610.36      491.85     19.07 o
  10   4  20       58.02       31.78     12.26 o
  11   4  20       21.06       20.97     10.65 o
  12   4  20       36.34       54.98     15.97 o
  13   4  20      173.63      139.55     14.91 o
  14   4  20        8.58       12.87     12.07 o
  15   4  20       43.43       41.49     14.30 o
 -16   5  20        3.75       20.30     12.19 o
 -15   5  20       20.16       24.16     15.90 o
 -14   5  20      138.05      125.87     14.06 o
 -13   5  20       63.82       62.76     11.69 o
 -12   5  20      256.98      251.07     18.47 o
 -11   5  20      123.69      109.29     21.51 o
 -10   5  20      171.10      148.44     10.10 o
  -9   5  20      397.77      363.38     13.90 o
  -8   5  20       46.81       58.70      6.66 o
  -7   5  20      593.94      552.87     17.83 o
  -6   5  20     5176.30     4683.50     55.03 o
  -5   5  20     1500.13     1422.20     22.05 o
  -4   5  20     2118.55     2158.70     28.28 o
  -3   5  20        0.10        8.60      4.05 o
  -2   5  20     1578.35     1285.31     21.56 o
  -1   5  20        2.05       -1.63      4.85 o
   0   5  20      160.09      210.83      8.95 o
   1   5  20       52.37       37.34      5.74 o
   2   5  20     2609.03     2386.75     28.46 o
   3   5  20      205.98      199.53      9.17 o
   4   5  20     3531.88     3406.74     42.97 o
   5   5  20        8.39       60.06      8.96 o
   6   5  20      995.58      939.26     19.23 o
   7   5  20      958.99      970.90     19.88 o
   8   5  20       37.48       31.38      9.05 o
   9   5  20      146.25      123.47     12.27 o
  10   5  20      133.40       94.51     15.82 o
  11   5  20      163.30      181.83     15.48 o
  12   5  20       72.59       71.59     13.96 o
  13   5  20      270.33      257.84     21.16 o
  14   5  20       22.56       18.95     13.74 o
 -15   6  20        5.33       43.70     12.29 o
 -14   6  20      312.47      401.47     33.94 o
 -13   6  20       54.00       50.25     12.80 o
 -12   6  20      403.48      356.71     18.28 o
 -11   6  20      101.83      103.79     14.77 o
 -10   6  20       31.57       58.57      9.83 o
  -9   6  20      281.95      264.45     15.57 o
  -8   6  20     1128.42     1066.44     23.08 o
  -7   6  20      332.58      351.01     18.12 o
  -6   6  20     1502.97     1512.56     27.46 o
  -5   6  20      412.88      390.25     12.55 o
  -4   6  20       55.86       61.82      6.55 o
  -3   6  20      398.48      352.23     14.04 o
  -2   6  20      833.56      825.69     17.88 o
  -1   6  20      223.42      241.98     10.57 o
   0   6  20       25.22       29.05      6.25 o
   1   6  20       71.13       65.23      7.77 o
   2   6  20       22.20       21.90      7.27 o
   3   6  20      130.86      121.99     14.62 o
   4   6  20     2118.70     2139.36     33.63 o
   5   6  20      884.35      888.70     20.44 o
   6   6  20      390.14      431.25     15.92 o
   7   6  20      189.81      174.46     11.66 o
   8   6  20      760.15      760.63     29.96 o
   9   6  20       89.11       88.69     12.90 o
  10   6  20        3.41       26.93     11.27 o
  11   6  20      145.97       86.97     18.22 o
  12   6  20      252.33      249.14     19.88 o
  13   6  20        6.52       28.21     13.48 o
 -14   7  20      392.50      469.79     28.34 o
 -13   7  20       35.12       25.55     15.02 o
 -12   7  20      160.11      199.40     16.51 o
 -11   7  20      138.34      138.12     19.54 o
 -10   7  20      155.12      178.02     14.90 o
  -9   7  20      238.93      224.11     16.73 o
  -8   7  20     1038.68      887.24     29.04 o
  -7   7  20       96.61      108.04     10.36 o
  -6   7  20        0.54       20.21      9.20 o
  -5   7  20      266.14      392.88     19.57 o
  -4   7  20       39.84       18.24      7.18 o
  -3   7  20        1.50       12.97      7.77 o
  -2   7  20       41.01       71.44      9.92 o
  -1   7  20      144.61      254.30     13.71 o
   0   7  20       30.07       48.70      8.58 o
   1   7  20        8.80       14.66      7.23 o
   2   7  20      390.77      394.31     27.87 o
   3   7  20       80.74      121.48     16.14 o
   4   7  20        3.58       -6.94     10.88 o
   5   7  20       15.93       10.94     10.91 o
   6   7  20      278.93      325.78     21.74 o
   7   7  20      317.97      315.25     26.81 o
   8   7  20      523.89      586.00     20.85 o
   9   7  20       17.88       21.21     11.82 o
  10   7  20       84.33      109.80     16.05 o
  11   7  20       65.24       88.87     16.44 o
  12   7  20       27.54       35.14     13.86 o
 -13   8  20      516.04      461.06     22.95 o
 -12   8  20       32.64       24.57     11.80 o
 -11   8  20      144.71      177.58     15.72 o
 -10   8  20      361.14      330.07     19.04 o
  -9   8  20      414.51      331.58     19.34 o
  -8   8  20       64.19       89.63     13.12 o
  -7   8  20      124.40      149.54     19.42 o
  -6   8  20        3.71        1.27      8.94 o
  -5   8  20        0.48       14.63      9.68 o
  -4   8  20       39.79       34.30      9.51 o
  -3   8  20       59.98       51.16     11.67 o
  -2   8  20       36.24       25.56     10.51 o
  -1   8  20      260.43      212.47     17.99 o
   0   8  20       12.16       12.56      8.70 o
   1   8  20      399.61      438.17     39.13 o
   2   8  20       52.63       33.67     17.67 o
   3   8  20      469.20      415.66     25.79 o
   4   8  20       30.92       26.98     13.45 o
   5   8  20      126.96      147.94     18.25 o
   6   8  20       80.65      108.93     18.88 o
   7   8  20       98.16       86.14     15.25 o
   8   8  20        2.08       -4.85     11.18 o
   9   8  20       33.71       82.78     24.56 o
  10   8  20      144.84      171.89     28.65 o
  11   8  20       97.08       92.00     23.91 o
 -12   9  20       60.43       81.00     17.44 o
 -11   9  20      111.72      116.80     18.60 o
 -10   9  20      215.56      267.82     49.86 o
  -9   9  20     1108.51     1054.65     37.83 o
  -8   9  20      243.26      215.67     18.25 o
  -7   9  20       10.52       13.06     10.73 o
  -6   9  20       94.22      112.75     22.67 o
  -5   9  20     1131.59      995.92     35.28 o
  -4   9  20      385.11      394.24     36.89 o
  -3   9  20      347.34      522.44     25.40 o
  -2   9  20      106.04       90.16     17.74 o
  -1   9  20      215.52      247.04     27.98 o
   0   9  20        7.07       35.24     13.58 o
   1   9  20      701.76      746.20     37.39 o
   2   9  20       59.28       83.71     22.51 o
   3   9  20      286.29      288.39     28.09 o
   4   9  20      103.11      117.52     18.82 o
   5   9  20       41.44       59.64     15.69 o
   6   9  20        6.78        2.17     12.60 o
   7   9  20       22.92       37.39     14.64 o
   8   9  20        5.30       -8.66     12.36 o
   9   9  20      182.53       86.50     27.16 o
  10   9  20       52.67       44.09     24.93 o
 -10  10  20        5.73       26.24     17.39 o
  -9  10  20        9.43        3.55     11.59 o
  -8  10  20       51.93       36.30     13.38 o
  -7  10  20       80.95       97.69     16.06 o
  -6  10  20       25.37       43.05     13.94 o
  -5  10  20        4.35        0.97     11.10 o
  -4  10  20       61.86       39.09     13.95 o
  -3  10  20        2.28       -1.73     13.08 o
  -2  10  20        4.63        7.44     21.02 o
  -1  10  20      137.25      107.38     24.93 o
   0  10  20       49.22       52.21     16.04 o
   1  10  20       10.05       14.51     20.65 o
   2  10  20      133.89      147.34     28.28 o
   3  10  20       20.88       10.70     14.92 o
   4  10  20       62.49       87.22     19.14 o
   5  10  20       33.29       11.59     35.25 o
   6  10  20      173.88      208.86     29.58 o
   7  10  20       31.42       32.05     15.95 o
   8  10  20       37.72       27.89     41.86 o
  -7  11  20        0.13       29.69     14.44 o
  -6  11  20      176.49      103.25     29.58 o
  -5  11  20       33.51       27.72     26.42 o
  -4  11  20      139.32       78.69     27.72 o
  -3  11  20        3.79        6.88     22.70 o
  -2  11  20      261.12      234.40     36.83 o
  -1  11  20        2.30        0.19     14.86 o
   0  11  20       13.99       19.81     15.39 o
   1  11  20        1.55       20.09     21.77 o
   2  11  20      115.56      101.10     21.68 o
   3  11  20       13.96       49.93     19.14 o
   4  11  20        0.01        1.05     16.29 o
   5  11  20       71.90       48.71     18.38 o
 -17   1  21       89.75      101.06     18.80 o
 -16   1  21      100.95      131.57     20.43 o
 -15   1  21       31.73       35.16     14.21 o
 -14   1  21      545.23      607.57     29.06 o
 -13   1  21      177.42      205.45     19.07 o
 -12   1  21       64.78       73.70     15.25 o
 -11   1  21      448.93      410.75     21.46 o
 -10   1  21     1933.02     1937.01     34.89 o
  -9   1  21      410.88      442.43     15.55 o
  -8   1  21      104.75      103.75      9.25 o
  -7   1  21      125.97      161.39     15.58 o
  -6   1  21      176.28      210.30      8.02 o
  -5   1  21     1295.50     1371.29     23.47 o
  -4   1  21      762.99      769.93     12.68 o
  -3   1  21      714.55      681.68     12.40 o
  -2   1  21      285.70      291.80      6.47 o
  -1   1  21      321.85      297.89      6.25 o
   0   1  21     1556.18     1776.52     17.61 o
   1   1  21     1924.06     1975.36     18.17 o
   2   1  21       16.54       33.85      3.09 o
   3   1  21     2350.55     2274.67     22.13 o
   4   1  21        7.74        1.67      2.67 o
   5   1  21      400.88      390.58      9.63 o
   6   1  21       59.20       72.32      5.68 o
   7   1  21      321.90      351.49     11.69 o
   8   1  21      170.97      165.02     12.63 o
   9   1  21      294.73      275.97     18.74 o
  10   1  21      454.63      420.10     16.04 o
  11   1  21      100.50      127.50     16.04 o
  12   1  21      158.28      186.41     14.84 o
  13   1  21        1.50        6.03     11.67 o
  14   1  21       29.89       18.93     24.57 o
  15   1  21      109.31      110.80     25.40 o
  16   1  21       27.88       42.82     26.97 o
 -17   2  21      109.93      135.87     23.00 o
 -16   2  21      101.11      102.45     23.42 o
 -15   2  21        9.47       -3.79     11.24 o
 -14   2  21       10.40       19.90     13.24 o
 -13   2  21      180.27      204.12     14.45 o
 -12   2  21      157.84      189.16     13.42 o
 -11   2  21      257.70      288.93     18.21 o
 -10   2  21      339.69      314.81     14.46 o
  -9   2  21       13.22       33.99     10.97 o
  -8   2  21     3724.68     3466.85     49.66 o
  -7   2  21      483.42      480.43     14.89 o
  -6   2  21     7844.31     7728.92     79.42 o
  -5   2  21      193.69      190.65     11.22 o
  -4   2  21     4825.49     5368.51     62.28 o
  -3   2  21      973.07     1117.19     15.34 o
  -2   2  21      883.98      874.09     12.98 o
  -1   2  21       36.03       41.70      2.90 o
   0   2  21     3032.80     3159.85     27.66 o
   1   2  21       33.60       60.68      5.58 o
   2   2  21     6577.78     6995.72     58.55 o
   3   2  21     1647.02     1596.37     18.64 o
   4   2  21       47.51       24.35      3.44 o
   5   2  21      247.29      267.26      7.26 o
   6   2  21      228.01      255.42      9.99 o
   7   2  21       79.56       75.49      8.00 o
   8   2  21     1024.32      931.71     21.08 o
   9   2  21      776.62      800.51     20.34 o
  10   2  21       60.23       55.62      9.04 o
  11   2  21      376.54      372.87     17.83 o
  12   2  21      157.02      128.79     13.36 o
  13   2  21       50.01       48.32     11.80 o
  14   2  21       42.11       64.82     13.12 o
  15   2  21        1.83        8.77     15.83 o
 -17   3  21        1.50       -0.31     11.52 o
 -16   3  21       31.34       37.77     12.29 o
 -15   3  21      129.46      186.01     14.80 o
 -14   3  21        1.82       19.80     10.58 o
 -13   3  21      171.17      158.57     15.12 o
 -12   3  21      110.57       99.27     12.36 o
 -11   3  21       44.51       46.68      8.18 o
 -10   3  21      241.28      226.66     10.62 o
  -9   3  21      171.86      161.44     10.34 o
  -8   3  21      509.64      460.42     17.78 o
  -7   3  21      258.47      283.49      9.30 o
  -6   3  21     2911.09     3018.58     34.38 o
  -5   3  21      860.10      818.48     13.13 o
  -4   3  21        6.69        4.91      3.48 o
  -3   3  21      103.75      145.02      5.64 o
  -2   3  21      147.05      199.69      6.28 o
  -1   3  21       84.29      118.86      4.90 o
   0   3  21     3630.75     3533.60     34.17 o
   1   3  21      903.17      928.55     14.33 o
   2   3  21     1430.87     1259.62     15.05 o
   3   3  21     1083.82      957.68     13.89 o
   4   3  21       63.25       50.89      4.99 o
   5   3  21      751.14      714.99     14.70 o
   6   3  21      105.68      120.14      7.23 o
   7   3  21     1365.20     1205.26     28.33 o
   8   3  21       61.44       60.16      8.29 o
   9   3  21      475.99      452.85     15.97 o
  10   3  21      983.54      939.33     25.05 o
  11   3  21       65.07       69.63     11.19 o
  12   3  21      242.74      209.42     22.22 o
  13   3  21       31.01       22.83     11.07 o
  14   3  21       13.47       41.62     12.42 o
  15   3  21        4.86       13.09     11.70 o
 -17   4  21       11.73       39.76     12.21 o
 -16   4  21       69.59       40.36     12.49 o
 -15   4  21        0.53       31.06     11.28 o
 -14   4  21       26.91       39.19     10.39 o
 -13   4  21       90.63       57.63     11.77 o
 -12   4  21       38.96       63.05     10.51 o
 -11   4  21        6.52       23.92      7.67 o
 -10   4  21      108.53       91.58     10.07 o
  -9   4  21     2248.71     2296.34     38.17 o
  -8   4  21        0.81        8.65      5.67 o
  -7   4  21      663.81      697.72     14.95 o
  -6   4  21      330.86      337.52     10.87 o
  -5   4  21      648.87      629.01     13.05 o
  -4   4  21      198.80      263.98      9.98 o
  -3   4  21      563.64      480.06     10.31 o
  -2   4  21      404.83      403.38     13.37 o
  -1   4  21      934.10      958.94     17.06 o
   0   4  21      179.13      123.71      7.05 o
   1   4  21      345.57      312.19      7.67 o
   2   4  21      231.64      246.82      7.07 o
   3   4  21      357.42      430.85     21.83 o
   4   4  21     2905.80     3116.02     42.43 o
   5   4  21     2666.75     2854.51     48.32 o
   6   4  21      410.30      344.20     11.34 o
   7   4  21      735.78      674.16     18.13 o
   8   4  21        8.54       16.68      7.17 o
   9   4  21        3.47       10.27      7.34 o
  10   4  21        1.71        6.25      7.90 o
  11   4  21      158.22      137.69     13.30 o
  12   4  21       15.89       60.64     11.76 o
  13   4  21       88.75      107.06     14.10 o
  14   4  21        7.75       14.97     12.61 o
  15   4  21       18.38       24.20     13.52 o
 -16   5  21       38.57       34.05     13.10 o
 -15   5  21        1.08       11.64     10.68 o
 -14   5  21        2.53        7.89      9.96 o
 -13   5  21       17.32       40.76      9.90 o
 -12   5  21        0.08        5.49     10.97 o
 -11   5  21      311.13      355.60     15.92 o
 -10   5  21        2.88       19.25      6.95 o
  -9   5  21      550.73      512.24     15.94 o
  -8   5  21       11.60       37.21      6.49 o
  -7   5  21      231.78      286.48     11.33 o
  -6   5  21      181.13      227.73     11.37 o
  -5   5  21      594.00      576.57     13.68 o
  -4   5  21      116.41      143.74     10.41 o
  -3   5  21      186.37      198.78     12.44 o
  -2   5  21       22.80       29.28      5.60 o
  -1   5  21       24.25       98.35      7.02 o
   0   5  21       27.58        7.14      4.40 o
   1   5  21      997.31      793.15     16.09 o
   2   5  21        4.44        8.63      5.00 o
   3   5  21     1322.89     1327.58     22.50 o
   4   5  21     3345.00     3380.09     43.01 o
   5   5  21        4.24       11.23      8.16 o
   6   5  21     1340.01     1374.88     26.28 o
   7   5  21      636.14      565.33     20.78 o
   8   5  21       15.58        6.68      7.85 o
   9   5  21       55.29       49.30     11.22 o
  10   5  21      231.16      243.30     16.20 o
  11   5  21       20.21       35.22     11.05 o
  12   5  21        0.04       34.76     13.23 o
  13   5  21       72.55       83.71     16.06 o
  14   5  21       37.55       44.52     15.65 o
 -15   6  21       24.08       38.24     11.82 o
 -14   6  21       54.94       65.33     12.15 o
 -13   6  21        3.03        4.29     21.32 o
 -12   6  21       33.05       48.61     13.28 o
 -11   6  21      224.04      244.79     15.60 o
 -10   6  21      169.14      177.91     13.36 o
  -9   6  21      782.83      730.17     22.48 o
  -8   6  21      408.27      396.41     14.77 o
  -7   6  21     1680.23     1764.00     40.20 o
  -6   6  21      185.57      238.48     18.19 o
  -5   6  21      218.38      257.37     11.65 o
  -4   6  21      228.54      257.51     13.10 o
  -3   6  21      409.03      584.95     17.63 o
  -2   6  21        0.03        0.69      5.11 o
  -1   6  21      285.78      327.89     11.83 o
   0   6  21       86.00       82.01      7.32 o
   1   6  21     1822.20     1828.12     45.08 o
   2   6  21       89.32       78.04      9.52 o
   3   6  21     3019.34     2801.58     61.45 o
   4   6  21        6.47       33.84      6.91 o
   5   6  21      493.22      474.33     17.33 o
   6   6  21      312.00      348.32     14.95 o
   7   6  21      273.45      330.78     17.99 o
   8   6  21        9.26        6.15      9.36 o
   9   6  21       61.21       52.44     11.93 o
  10   6  21      158.68      193.77     23.57 o
  11   6  21       53.48       61.92     13.02 o
  12   6  21        4.34       15.67     11.68 o
  13   6  21      172.48      182.79     18.88 o
 -14   7  21       50.25       96.94     14.10 o
 -13   7  21       74.94       78.02     14.40 o
 -12   7  21       53.42       38.36     11.22 o
 -11   7  21      112.87      131.05     13.98 o
 -10   7  21       13.95        5.40      8.91 o
  -9   7  21        1.67       -3.92      6.99 o
  -8   7  21      161.04      211.24     12.85 o
  -7   7  21        3.87       21.13      7.80 o
  -6   7  21      459.71      397.09     19.76 o
  -5   7  21       13.82        8.44      8.34 o
  -4   7  21       12.31        8.54      7.14 o
  -3   7  21       50.04       49.17      9.14 o
  -2   7  21        1.68        1.56      6.97 o
  -1   7  21        1.87        0.42      6.16 o
   0   7  21     1382.37     1184.09     25.13 o
   1   7  21       95.67      149.29     16.67 o
   2   7  21      151.68      203.26     30.28 o
   3   7  21     1138.82     1089.90     37.66 o
   4   7  21      258.27      213.36     19.28 o
   5   7  21        4.93       13.75     11.41 o
   6   7  21       73.95       77.81     16.93 o
   7   7  21       32.38       39.02      9.72 o
   8   7  21        5.98       14.03      8.72 o
   9   7  21      258.37      314.07     22.62 o
  10   7  21      371.63      412.10     24.65 o
  11   7  21        0.74        7.12     12.04 o
  12   7  21       64.99      109.27     22.70 o
 -13   8  21       30.42       64.67     13.69 o
 -12   8  21       34.51       20.81     11.46 o
 -11   8  21       51.62       83.98     14.97 o
 -10   8  21       16.08       11.05      9.85 o
  -9   8  21        5.87       22.33      9.83 o
  -8   8  21      285.75      219.69     17.33 o
  -7   8  21      123.82      149.05     15.36 o
  -6   8  21      140.37      104.48     13.95 o
  -5   8  21       93.94       94.25     16.21 o
  -4   8  21      307.20      245.66     31.55 o
  -3   8  21       64.28      107.62     12.49 o
  -2   8  21       13.89       19.25      9.17 o
  -1   8  21       23.19       17.63      7.74 o
   0   8  21      451.82      368.15     17.44 o
   1   8  21       87.88       83.86     10.96 o
   2   8  21      434.96      435.17     41.21 o
   3   8  21      322.08      291.41     23.44 o
   4   8  21       72.52       51.20     23.25 o
   5   8  21        3.39       18.95     12.98 o
   6   8  21       39.45       39.61     18.79 o
   7   8  21       18.10       34.22     26.14 o
   8   8  21       40.85       24.49     13.08 o
   9   8  21        5.92       -5.95     18.60 o
  10   8  21       75.73      128.73     26.23 o
  11   8  21       59.91       66.41     23.81 o
 -12   9  21        6.64       -2.42     29.58 o
 -11   9  21       88.47       69.40     16.40 o
 -10   9  21       26.61       22.15     13.91 o
  -9   9  21        2.55       44.28     12.43 o
  -8   9  21      208.82      194.21     18.02 o
  -7   9  21       76.81       65.09     13.21 o
  -6   9  21      180.18      190.36     27.72 o
  -5   9  21       91.91      122.83     16.00 o
  -4   9  21      806.82      796.74     31.05 o
  -3   9  21      156.79      177.47     16.04 o
  -2   9  21        0.02       -4.83     10.34 o
  -1   9  21       31.46       20.21     10.96 o
   0   9  21      356.34      359.47     21.32 o
   1   9  21      146.19      168.55     16.48 o
   2   9  21      161.73      161.27     20.55 o
   3   9  21        4.64       27.22     14.97 o
   4   9  21        0.49        7.48     13.28 o
   5   9  21      126.37      181.26     21.67 o
   6   9  21       18.99       12.73     12.87 o
   7   9  21       77.63       67.94     16.55 o
   8   9  21      221.20      229.07     21.92 o
   9   9  21        4.38       95.99     25.49 o
 -10  10  21       72.52       98.23     36.65 o
  -9  10  21       23.17       51.56     14.11 o
  -8  10  21       40.47       41.21     13.63 o
  -7  10  21        7.54        2.64     11.69 o
  -6  10  21        6.87       20.03     12.16 o
  -5  10  21       12.32       31.93     13.10 o
  -4  10  21        8.28       10.01     12.40 o
  -3  10  21       38.88       15.35     12.66 o
  -2  10  21      250.22      152.62     23.70 o
  -1  10  21       20.39       27.58     12.76 o
   0  10  21      214.00      197.44     26.34 o
   1  10  21        3.71        1.21     11.72 o
   2  10  21      128.04      136.16     21.21 o
   3  10  21       20.97       22.64     16.74 o
   4  10  21      495.01      479.01     31.06 o
   5  10  21        5.65       24.88     15.81 o
   6  10  21       28.08       15.84     15.23 o
   7  10  21        0.16       15.92     15.04 o
   8  10  21       79.18       73.30     23.07 o
  -7  11  21      313.47      343.03     25.76 o
  -6  11  21       15.11       35.60     16.70 o
  -5  11  21       59.78       14.32     25.67 o
  -4  11  21       85.65       26.97     25.67 o
  -3  11  21        2.42        5.77     22.32 o
  -2  11  21       36.66       51.86     20.42 o
  -1  11  21       45.37       41.62     15.21 o
   0  11  21       42.72       46.33     16.66 o
   1  11  21        6.88       27.25     16.94 o
   2  11  21       18.12       48.32     18.82 o
   3  11  21        9.28       -2.12     15.87 o
   4  11  21       89.45       78.73     20.53 o
   5  11  21        2.43        4.25     16.05 o
 -17   0  22      190.91      122.20     29.77 o
 -16   0  22      570.02      592.48     46.35 o
 -15   0  22      167.30      176.65     28.74 o
 -14   0  22      247.62      175.24     44.65 o
 -13   0  22       60.99       59.87     25.30 o
 -12   0  22     3300.49     3300.00    105.76 o
 -11   0  22       84.08       65.15     18.01 o
 -10   0  22      661.16      628.96     34.55 o
  -9   0  22      458.15      484.47     29.63 o
  -8   0  22     1059.73     1052.33     26.93 o
  -7   0  22     1975.97     1711.78     35.79 o
  -6   0  22    16501.56    16905.01    228.11 o
  -5   0  22     1652.50     1739.35     34.83 o
  -4   0  22      175.35      268.79     17.50 o
  -3   0  22        0.04       -1.66      3.41 o
  -2   0  22     6042.93     5772.36     71.63 o
  -1   0  22     1280.86     1105.96     18.57 o
   0   0  22     9458.27     9062.27     99.89 o
   1   0  22        4.31       14.56      3.37 o
   2   0  22      551.86      539.09     15.30 o
   3   0  22      265.85      340.83     12.78 o
   4   0  22       32.27       29.17      5.81 o
   5   0  22       10.08       -2.67      5.04 o
   6   0  22      303.02      326.81     18.57 o
   7   0  22      294.38      277.69     15.24 o
   8   0  22     1174.17     1001.77     30.15 o
   9   0  22       13.67       11.23      7.51 o
  10   0  22       29.54       42.01     14.20 o
  11   0  22      106.72      125.55     24.46 o
  12   0  22       53.80       64.52     20.25 o
  13   0  22       38.18       40.01     19.93 o
  14   0  22      493.93      531.12     88.92 o
  15   0  22        9.14       26.40     20.44 o
 -17   1  22      124.20      177.14     26.45 o
 -16   1  22        5.48        7.09     14.02 o
 -15   1  22        2.15       24.63     13.38 o
 -14   1  22     1423.94     1485.74     43.27 o
 -13   1  22       67.87       91.15     15.56 o
 -12   1  22        0.24       10.29     10.28 o
 -11   1  22      117.91      120.58     14.54 o
 -10   1  22     4227.06     3952.21     57.07 o
  -9   1  22        5.23        9.97      6.51 o
  -8   1  22        1.15        4.57      5.63 o
  -7   1  22        0.21        2.11      5.00 o
  -6   1  22      525.00      712.23     16.75 o
  -5   1  22        2.77       20.39      4.29 o
  -4   1  22     2318.96     1974.71     27.61 o
  -3   1  22        1.20       14.05      2.95 o
  -2   1  22     2152.90     2015.99     20.66 o
  -1   1  22     1329.59     1270.02     14.99 o
   0   1  22     6840.51     6742.26     52.44 o
   1   1  22      140.62      195.22      5.33 o
   2   1  22     1167.91     1105.94     13.59 o
   3   1  22      498.68      510.49      8.67 o
   4   1  22       38.71       11.64      4.31 o
   5   1  22      289.10      273.53      8.59 o
   6   1  22       33.19       48.95      5.36 o
   7   1  22        3.72       14.42      4.77 o
   8   1  22      405.13      367.27     12.62 o
   9   1  22      406.13      378.77     14.70 o
  10   1  22       60.23       59.44      8.90 o
  11   1  22      209.67      199.68     14.25 o
  12   1  22       26.32       32.14     10.33 o
  13   1  22      179.66      265.98     27.79 o
  14   1  22      147.71      145.47     18.84 o
  15   1  22        8.22       20.36     13.95 o
 -17   2  22        0.39       23.26     14.96 o
 -16   2  22        0.06       23.25     12.94 o
 -15   2  22       15.81        7.14     11.36 o
 -14   2  22       77.11       71.32     11.82 o
 -13   2  22      216.99      192.39     25.43 o
 -12   2  22      319.21      331.84     16.15 o
 -11   2  22     1079.72     1120.33     26.61 o
 -10   2  22      705.95      739.40     33.98 o
  -9   2  22      237.72      254.35     13.00 o
  -8   2  22      204.76      230.40     19.37 o
  -7   2  22        4.77       36.96      6.98 o
  -6   2  22      325.82      416.21     10.82 o
  -5   2  22      363.06      424.70     11.24 o
  -4   2  22      123.12      113.28      5.53 o
  -3   2  22      957.01      985.61     14.43 o
  -2   2  22       72.07       79.39      6.58 o
  -1   2  22     1571.79     1291.53     15.78 o
   0   2  22      848.71     1000.32     13.24 o
   1   2  22     6081.71     6580.44     55.52 o
   2   2  22      309.38      437.87      8.08 o
   3   2  22      224.22      288.72      7.44 o
   4   2  22      235.21      246.00      7.01 o
   5   2  22      483.43      507.10     12.10 o
   6   2  22      113.44      118.13      8.72 o
   7   2  22        0.65        3.37      5.69 o
   8   2  22        1.76        2.63      6.19 o
   9   2  22     1614.13     1487.01     32.00 o
  10   2  22      131.85      119.27     11.08 o
  11   2  22      120.40      117.33     12.44 o
  12   2  22       82.79       80.79     12.04 o
  13   2  22      280.48      235.07     17.30 o
  14   2  22      310.80      333.98     20.86 o
  15   2  22       19.56       51.34     13.43 o
 -17   3  22       16.45       22.68     12.80 o
 -16   3  22        0.14        4.24      9.90 o
 -15   3  22      369.83      424.14     21.19 o
 -14   3  22       12.48       12.23      9.38 o
 -13   3  22        0.05        0.48      7.24 o
 -12   3  22       12.54       12.08      6.85 o
 -11   3  22        2.04        1.14      5.96 o
 -10   3  22       10.57       23.77      6.38 o
  -9   3  22        0.03       -4.46      5.35 o
  -8   3  22      326.86      296.37     14.82 o
  -7   3  22      264.04      260.56      8.89 o
  -6   3  22        2.73       11.26      5.95 o
  -5   3  22      406.09      377.69      9.52 o
  -4   3  22      323.28      211.86      7.95 o
  -3   3  22        0.58        4.36      3.08 o
  -2   3  22      113.59       83.62      5.13 o
  -1   3  22      602.17      580.18     10.25 o
   0   3  22      222.67      208.70      6.31 o
   1   3  22      401.22      435.10      8.85 o
   2   3  22      359.28      382.56      7.91 o
   3   3  22     1267.57     1034.85     14.75 o
   4   3  22     1611.58     1563.35     20.50 o
   5   3  22     1878.65     1726.73     24.63 o
   6   3  22      557.07      543.13     14.94 o
   7   3  22       40.47       36.00      7.10 o
   8   3  22        9.18       23.38      7.03 o
   9   3  22      149.18      115.57     10.32 o
  10   3  22      283.47      295.99     16.74 o
  11   3  22      160.94      134.62     13.41 o
  12   3  22       94.78       86.42     12.68 o
  13   3  22       18.46       22.65     11.37 o
  14   3  22        0.08       11.87     11.58 o
  15   3  22      194.21      152.91     17.22 o
 -16   4  22        0.11       -3.04     10.82 o
 -15   4  22        2.87       11.81     10.01 o
 -14   4  22      221.98      245.81     15.76 o
 -13   4  22      190.77      185.89     13.81 o
 -12   4  22      358.56      360.28     16.04 o
 -11   4  22       51.57       84.42      9.74 o
 -10   4  22      148.54      174.02     11.30 o
  -9   4  22     1304.54     1215.27     49.67 o
  -8   4  22      139.21      121.49      9.30 o
  -7   4  22        8.62       28.63      6.21 o
  -6   4  22      279.44      249.41      9.82 o
  -5   4  22      935.48      856.57     16.46 o
  -4   4  22      512.97      410.94     11.24 o
  -3   4  22      558.76      625.53     11.71 o
  -2   4  22      145.34      132.17      5.36 o
  -1   4  22     2267.20     2354.22     28.95 o
   0   4  22      106.29       97.73      5.94 o
   1   4  22     1477.33     1401.64     23.12 o
   2   4  22       39.54       31.94      3.95 o
   3   4  22     7598.27     7892.31     84.79 o
   4   4  22     4305.17     4400.04     51.35 o
   5   4  22     6647.42     6382.57     69.91 o
   6   4  22       11.86        2.31      5.41 o
   7   4  22     1413.05     1401.79     26.77 o
   8   4  22      469.59      437.15     20.58 o
   9   4  22       21.29       22.97      8.08 o
  10   4  22      323.78      314.83     16.45 o
  11   4  22       72.86       62.70     11.25 o
  12   4  22      622.22      635.67     24.99 o
  13   4  22       17.07       44.70     12.68 o
  14   4  22       19.59       17.59     12.84 o
 -16   5  22      163.00      140.05     18.34 o
 -15   5  22      112.21      101.09     14.51 o
 -14   5  22       57.80       46.14     13.96 o
 -13   5  22      183.38      205.89     15.92 o
 -12   5  22       14.03       19.48      9.06 o
 -11   5  22      149.86      180.52     12.90 o
 -10   5  22       25.62       48.30      9.30 o
  -9   5  22       13.23       20.25      7.01 o
  -8   5  22      510.60      495.61     16.22 o
  -7   5  22       69.37       56.31      7.12 o
  -6   5  22      590.85      468.86     14.83 o
  -5   5  22      536.83      512.54     14.97 o
  -4   5  22     2067.97     1999.01     29.27 o
  -3   5  22      286.97      315.49     10.92 o
  -2   5  22     2638.73     2299.46     32.06 o
  -1   5  22       18.50       57.46      6.26 o
   0   5  22      216.01      165.56      8.55 o
   1   5  22       87.13       82.85      6.66 o
   2   5  22      292.16      334.22     16.70 o
   3   5  22     3633.35     3658.49     45.29 o
   4   5  22      265.12      334.41     13.11 o
   5   5  22      190.21      174.68     10.52 o
   6   5  22     1015.82     1072.91     27.06 o
   7   5  22      287.95      271.25     20.39 o
   8   5  22       46.75       67.29     10.11 o
   9   5  22      186.46      173.85     13.77 o
  10   5  22       86.59       94.32     15.04 o
  11   5  22      113.77      149.76     22.93 o
  12   5  22      483.84      473.90     25.09 o
  13   5  22        1.45        3.02     12.76 o
  14   5  22      122.34      171.88     20.27 o
 -15   6  22       10.08       29.71     11.86 o
 -14   6  22       30.01       65.17     12.65 o
 -13   6  22       79.75       80.90     12.83 o
 -12   6  22        9.61        4.05      9.05 o
 -11   6  22      268.37      266.74     16.24 o
 -10   6  22       94.61      103.10     11.57 o
  -9   6  22       31.48       45.09     10.12 o
  -8   6  22      775.75      712.18     18.84 o
  -7   6  22      285.84      326.74     18.07 o
  -6   6  22        5.78        2.79      6.15 o
  -5   6  22       64.67       74.73      7.96 o
  -4   6  22       13.45       43.92      8.00 o
  -3   6  22      131.33      160.14     11.06 o
  -2   6  22      653.45      605.94     15.55 o
  -1   6  22      227.35      181.22      9.76 o
   0   6  22      235.05      243.49     10.68 o
   1   6  22       96.27      118.73      8.83 o
   2   6  22       89.15       80.66      8.19 o
   3   6  22        5.17       26.19      7.72 o
   4   6  22     1327.58     1317.48     25.07 o
   5   6  22      313.48      281.76     13.55 o
   6   6  22       66.86      105.91     10.54 o
   7   6  22      241.27      212.39     12.74 o
   8   6  22       53.61       36.39     10.90 o
   9   6  22        1.17       12.90      9.60 o
  10   6  22      141.17      129.39     15.48 o
  11   6  22       12.15       17.36     11.39 o
  12   6  22       41.82       45.44     13.57 o
  13   6  22        0.54       -0.80     12.45 o
 -14   7  22      468.38      392.72     24.03 o
 -13   7  22       76.58       93.59     14.60 o
 -12   7  22       35.48       39.61     11.89 o
 -11   7  22      198.72      196.56     16.26 o
 -10   7  22       95.21       68.42     11.71 o
  -9   7  22       64.52       91.88     15.35 o
  -8   7  22      419.99      446.98     17.00 o
  -7   7  22      234.34      213.16     12.83 o
  -6   7  22      206.29      219.53     18.90 o
  -5   7  22      310.47      396.87     20.21 o
  -4   7  22      132.76      179.12     20.30 o
  -3   7  22       78.02       79.95     11.88 o
  -2   7  22       11.71        3.68      6.23 o
  -1   7  22      340.50      447.29     15.56 o
   0   7  22     1881.03     1707.85     31.41 o
   1   7  22      106.28       66.70      9.23 o
   2   7  22      758.24      734.91     26.34 o
   3   7  22        0.26       24.97     11.67 o
   4   7  22      377.29      401.59     53.67 o
   5   7  22       68.31       88.63     14.99 o
   6   7  22      266.58      315.91     21.94 o
   7   7  22       67.22       98.91     12.33 o
   8   7  22        2.52        5.33     11.39 o
   9   7  22       57.96      100.35     16.23 o
  10   7  22       28.77       47.62     14.34 o
  11   7  22        1.17       27.19     13.64 o
  12   7  22        1.87       29.40     20.00 o
 -13   8  22        7.47       39.79     14.61 o
 -12   8  22       38.13       26.05     11.53 o
 -11   8  22       55.30       84.27     13.32 o
 -10   8  22       45.54       61.12     11.93 o
  -9   8  22       70.52       74.11     12.63 o
  -8   8  22       35.25       46.07     11.69 o
  -7   8  22      282.84      299.88     19.88 o
  -6   8  22        1.92       15.57     10.18 o
  -5   8  22     1122.47     1041.94     33.27 o
  -4   8  22       53.29       34.26      9.36 o
  -3   8  22      230.16      181.21     14.97 o
  -2   8  22       93.44      139.76     13.65 o
  -1   8  22       25.97       45.51      9.02 o
   0   8  22      197.66      178.53     13.68 o
   1   8  22        6.58       21.77      8.67 o
   2   8  22      203.03      186.18     20.07 o
   3   8  22       35.03       72.92     25.95 o
   4   8  22       28.01       15.63     22.51 o
   5   8  22      375.10      310.26     23.91 o
   6   8  22       42.61       36.80     14.27 o
   7   8  22       16.97        6.76     12.11 o
   8   8  22       39.08       58.13     14.69 o
   9   8  22        1.57       19.16     18.98 o
  10   8  22       23.76       23.44     20.84 o
  11   8  22        0.88       29.21     21.39 o
 -11   9  22      273.34      284.09     37.39 o
 -10   9  22       63.78       96.71     18.50 o
  -9   9  22       75.93       94.24     16.03 o
  -8   9  22       89.45       87.24     14.31 o
  -7   9  22      134.08      193.74     18.19 o
  -6   9  22       24.62       48.49     13.12 o
  -5   9  22      635.33      659.77     28.26 o
  -4   9  22        8.84       12.09     11.23 o
  -3   9  22       25.11        1.49      9.58 o
  -2   9  22       36.26       26.24     10.64 o
  -1   9  22     1140.17      914.92     27.52 o
   0   9  22       70.31       72.64     13.59 o
   1   9  22        6.65       19.23     11.60 o
   2   9  22       54.11       42.91     16.10 o
   3   9  22      477.49      450.41     29.26 o
   4   9  22       36.16       31.05     14.92 o
   5   9  22      110.22      130.09     25.77 o
   6   9  22       17.81       27.27     14.17 o
   7   9  22        0.96       13.25     13.85 o
   8   9  22       50.07       63.10     16.25 o
   9   9  22       51.37       47.44     25.11 o
  -9  10  22       56.16      101.11     16.12 o
  -8  10  22       16.80       12.43     11.94 o
  -7  10  22       49.19       35.02     13.42 o
  -6  10  22       79.94      151.14     18.45 o
  -5  10  22       70.56       75.63     15.41 o
  -4  10  22       25.94       25.07     12.96 o
  -3  10  22       15.43       19.12     13.18 o
  -2  10  22        9.43       -7.92     11.88 o
  -1  10  22        7.31        3.56     12.07 o
   0  10  22       30.53       37.65     15.85 o
   1  10  22        0.89       15.01     13.39 o
   2  10  22       31.27       38.95     27.44 o
   3  10  22       21.76        0.74     14.43 o
   4  10  22       13.92       44.01     16.82 o
   5  10  22        3.95       10.54     15.02 o
   6  10  22       72.49       61.13     18.05 o
   7  10  22       58.04       83.61     19.02 o
  -6  11  22      173.75      210.25     25.39 o
  -5  11  22        4.04       17.70     16.10 o
  -4  11  22      165.74      143.99     33.86 o
  -3  11  22        3.48       -8.93     21.58 o
  -2  11  22       21.73        3.07     28.28 o
  -1  11  22        1.80        0.89     13.28 o
   0  11  22      110.36      115.13     18.15 o
   1  11  22      119.57      137.54     18.63 o
   2  11  22       15.04       46.49     19.48 o
   3  11  22        2.80       17.05     17.80 o
   4  11  22       34.16        8.31     16.85 o
 -17   1  23       11.17       49.45     16.38 o
 -16   1  23       98.58      103.56     18.79 o
 -15   1  23       25.09       33.86     13.71 o
 -14   1  23        0.17       31.66     12.77 o
 -13   1  23       14.14        5.64     11.41 o
 -12   1  23      684.42      707.38     28.76 o
 -11   1  23      733.67      663.72     26.16 o
 -10   1  23      208.33      217.88     15.57 o
  -9   1  23      312.20      315.73     13.84 o
  -8   1  23     1026.79     1027.36     22.83 o
  -7   1  23     1651.48     1862.88     31.76 o
  -6   1  23      105.52      123.22      7.07 o
  -5   1  23      767.05      855.82     16.00 o
  -4   1  23       70.51       79.55      7.64 o
  -3   1  23      408.90      424.54      9.49 o
  -2   1  23     1961.69     1964.77     20.60 o
  -1   1  23     8769.79     8777.33     74.89 o
   0   1  23        7.24       42.62      7.40 o
   1   1  23     1348.29     1261.58     13.59 o
   2   1  23      155.41      180.70      5.34 o
   3   1  23     1155.27     1165.43     14.89 o
   4   1  23      249.54      278.18      7.05 o
   5   1  23      668.33      604.40     12.28 o
   6   1  23      425.34      382.94     10.36 o
   7   1  23      671.31      721.68     14.59 o
   8   1  23      113.82       98.19      9.16 o
   9   1  23      967.65      932.69     22.00 o
  10   1  23      256.24      234.25     13.40 o
  11   1  23      176.65      187.85     18.72 o
  12   1  23      137.36      155.99     14.29 o
  13   1  23      321.06      331.10     19.18 o
  14   1  23       94.99      138.11     18.92 o
  15   1  23        2.13        8.85     13.81 o
 -17   2  23       71.19       85.41     17.04 o
 -16   2  23       43.85       46.00     13.73 o
 -15   2  23       49.53       31.67     13.54 o
 -14   2  23      318.51      367.02     19.04 o
 -13   2  23       58.68       64.95     17.24 o
 -12   2  23      632.06      583.84     31.53 o
 -11   2  23      121.21      144.79     12.11 o
 -10   2  23     2282.02     2341.16     40.30 o
  -9   2  23        1.99        5.12      8.88 o
  -8   2  23      832.94      771.17     22.15 o
  -7   2  23       93.69      150.04     11.49 o
  -6   2  23     1454.67     1220.59     19.78 o
  -5   2  23      131.28      125.70      7.22 o
  -4   2  23     4577.73     4383.57     42.46 o
  -3   2  23       49.00       47.94      4.27 o
  -2   2  23     2126.65     2169.83     28.16 o
  -1   2  23      210.27      221.69      8.73 o
   0   2  23      154.58      127.67      4.29 o
   1   2  23        9.06       14.51      3.62 o
   2   2  23     5268.43     5153.76     46.19 o
   3   2  23      372.59      352.28     11.38 o
   4   2  23       87.00       74.54      4.73 o
   5   2  23      585.79      564.43     10.84 o
   6   2  23      889.78      845.60     18.94 o
   7   2  23      586.80      595.95     16.64 o
   8   2  23       93.67      112.68      9.71 o
   9   2  23      373.05      364.44     14.98 o
  10   2  23      183.13      230.75     14.57 o
  11   2  23      887.56      960.32     26.65 o
  12   2  23        5.43       -0.27      9.54 o
  13   2  23      311.02      355.65     19.94 o
  14   2  23        0.55       29.10     11.92 o
  15   2  23      222.36      218.63     18.64 o
 -17   3  23        1.79       14.22     12.12 o
 -16   3  23        0.58       12.43     10.22 o
 -15   3  23        6.38       30.34     10.52 o
 -14   3  23       15.10       11.48      9.19 o
 -13   3  23      173.51      184.67     11.93 o
 -12   3  23       60.25       60.60      8.31 o
 -11   3  23       84.57      106.13     11.69 o
 -10   3  23      116.30      102.33      9.06 o
  -9   3  23        3.37       -5.98      5.98 o
  -8   3  23        2.35       -6.90      6.90 o
  -7   3  23      143.40      160.81     12.68 o
  -6   3  23      278.91      237.80      8.71 o
  -5   3  23        2.22        0.22      4.02 o
  -4   3  23       72.49       53.87      4.19 o
  -3   3  23      117.94      186.80      6.52 o
  -2   3  23     1061.49     1116.65     15.04 o
  -1   3  23        1.41        2.69      2.89 o
   0   3  23      405.68      333.17      7.83 o
   1   3  23      168.15      214.77      9.22 o
   2   3  23     1635.09     1714.16     18.98 o
   3   3  23       24.39       34.46      4.52 o
   4   3  23     1947.57     1849.04     23.19 o
   5   3  23      190.99      165.89     10.65 o
   6   3  23     1281.17     1329.29     26.87 o
   7   3  23       75.39       73.25      9.69 o
   8   3  23      844.01      773.13     19.97 o
   9   3  23       11.54       17.84      8.96 o
  10   3  23      101.95      113.79     12.14 o
  11   3  23       17.93       10.24      9.30 o
  12   3  23       24.57       10.25     10.13 o
  13   3  23        0.23       -4.27     13.30 o
  14   3  23       58.78       80.72     14.12 o
  15   3  23        0.66       11.38     12.56 o
 -16   4  23        7.11       14.08     11.54 o
 -15   4  23        4.32       15.81     10.38 o
 -14   4  23       10.93       20.44      9.83 o
 -13   4  23        5.06        1.87      8.51 o
 -12   4  23       52.99       61.97      9.76 o
 -11   4  23        1.40        9.30      7.63 o
 -10   4  23       19.60       15.36      7.11 o
  -9   4  23       88.92      138.94     11.40 o
  -8   4  23       73.57       70.36      8.12 o
  -7   4  23       19.64       33.47      6.03 o
  -6   4  23      947.78      986.04     18.18 o
  -5   4  23       97.02      126.36      7.65 o
  -4   4  23       65.70       65.75      6.15 o
  -3   4  23      505.41      454.47     10.85 o
  -2   4  23       98.48      107.44      5.05 o
  -1   4  23       99.60      124.39      6.79 o
   0   4  23      488.90      517.06     16.78 o
   1   4  23      154.71      189.60      9.67 o
   2   4  23      759.53      709.10     12.24 o
   3   4  23     6246.30     6470.53     72.24 o
   4   4  23      344.04      457.69     13.44 o
   5   4  23      497.41      548.20     14.55 o
   6   4  23      134.48      109.35      8.20 o
   7   4  23       34.05       46.13      8.46 o
   8   4  23       11.23       43.61      8.69 o
   9   4  23      118.97       92.93     16.34 o
  10   4  23       88.56       68.43     11.67 o
  11   4  23       77.69       91.31     13.39 o
  12   4  23       81.46       79.56     13.38 o
  13   4  23      109.87       94.55     15.21 o
  14   4  23       66.94      109.11     16.24 o
 -16   5  23      132.71      123.16     26.48 o
 -15   5  23      212.84      261.43     34.83 o
 -14   5  23       58.13       22.17     11.20 o
 -13   5  23        1.57       20.42     14.10 o
 -12   5  23       31.82       45.91     12.81 o
 -11   5  23        7.79       23.94     12.35 o
 -10   5  23       71.88       94.37     10.44 o
  -9   5  23      249.36      196.95     12.50 o
  -8   5  23       32.28       20.14      6.23 o
  -7   5  23        0.08        5.31      5.57 o
  -6   5  23      124.45      115.86      9.30 o
  -5   5  23      824.75      901.55     19.98 o
  -4   5  23      115.35      118.99     10.59 o
  -3   5  23       37.07       44.92      5.67 o
  -2   5  23        5.13       19.62      5.26 o
  -1   5  23      427.06      315.28     10.98 o
   0   5  23      473.44      461.38     12.80 o
   1   5  23       78.10       79.09      6.88 o
   2   5  23     1085.31     1110.97     28.55 o
   3   5  23       18.19       43.89     11.73 o
   4   5  23     2273.34     2151.93     37.53 o
   5   5  23      983.69      925.23     21.00 o
   6   5  23       60.37       96.61      9.94 o
   7   5  23      110.03      100.00     11.87 o
   8   5  23      267.91      255.95     17.24 o
   9   5  23        1.36       15.09     11.53 o
  10   5  23       32.43       42.82     12.11 o
  11   5  23       19.13       40.89     13.63 o
  12   5  23        0.00       18.32     12.71 o
  13   5  23        1.83       10.80     13.33 o
  14   5  23       57.53       72.19     16.87 o
 -15   6  23        5.48       17.74     16.51 o
 -14   6  23       99.11      115.11     14.61 o
 -13   6  23       85.88       98.15     25.86 o
 -12   6  23       34.24       40.37     12.06 o
 -11   6  23      338.31      373.52     20.84 o
 -10   6  23       75.96      113.69     15.57 o
  -9   6  23       48.30       88.96     11.12 o
  -8   6  23      169.26      178.93     11.26 o
  -7   6  23      446.87      477.27     19.69 o
  -6   6  23      184.36      222.98     11.66 o
  -5   6  23      642.26      626.48     17.01 o
  -4   6  23      276.74      271.42     19.37 o
  -3   6  23     1191.00     1191.44     38.20 o
  -2   6  23       11.12        8.97      5.37 o
  -1   6  23      270.62      222.41     11.30 o
   0   6  23      112.00       84.55      7.62 o
   1   6  23       30.28       14.41      5.76 o
   2   6  23       19.63       19.23      6.47 o
   3   6  23      321.42      340.67     15.28 o
   4   6  23       12.09       40.45      9.32 o
   5   6  23      754.70      739.48     20.40 o
   6   6  23      163.33      235.82     28.46 o
   7   6  23       12.91       22.51      8.06 o
   8   6  23       74.32       53.35     11.47 o
   9   6  23        9.94       24.26     10.81 o
  10   6  23        2.60       38.84     12.19 o
  11   6  23        8.34       18.54     12.07 o
  12   6  23        0.32       28.20     12.73 o
  13   6  23       39.64       39.41     14.30 o
 -14   7  23      233.99      277.62     27.22 o
 -13   7  23       25.08        7.16     11.38 o
 -12   7  23       34.92       60.46     13.42 o
 -11   7  23       33.40       21.65     10.25 o
 -10   7  23        2.46        8.58      9.21 o
  -9   7  23       73.78       99.65     26.03 o
  -8   7  23        1.00       13.58      7.70 o
  -7   7  23      529.03      588.74     22.02 o
  -6   7  23      213.55      212.48     16.44 o
  -5   7  23      257.06      256.99     17.69 o
  -4   7  23       87.99       49.40     11.09 o
  -3   7  23       30.24       19.36      8.37 o
  -2   7  23        0.51        2.08      6.22 o
  -1   7  23      539.50      443.89     15.78 o
   0   7  23       46.96       52.30      8.25 o
   1   7  23       38.50       34.26      8.14 o
   2   7  23      444.64      479.06     21.94 o
   3   7  23        6.22       23.86     21.39 o
   4   7  23      180.42      189.95     18.73 o
   5   7  23     1108.47     1099.59     49.21 o
   6   7  23      266.68      327.63     22.50 o
   7   7  23      117.40      116.89     12.11 o
   8   7  23      122.75      100.20     15.37 o
   9   7  23      690.02      655.35     65.67 o
  10   7  23       18.69       15.98     15.53 o
  11   7  23        7.19        9.69     13.14 o
  12   7  23       63.28       73.28     31.81 o
 -13   8  23       52.09       50.18     13.50 o
 -12   8  23        7.43       21.37     11.67 o
 -11   8  23      349.26      314.83     20.21 o
 -10   8  23      991.57      846.14     28.65 o
  -9   8  23      322.96      301.70     22.02 o
  -8   8  23      348.19      341.60     20.47 o
  -7   8  23       72.46       97.96     14.25 o
  -6   8  23      332.85      300.26     20.28 o
  -5   8  23       11.55       31.18     14.28 o
  -4   8  23       32.36       36.06     12.70 o
  -3   8  23       34.68       61.25     11.12 o
  -2   8  23      754.18      744.11     29.24 o
  -1   8  23       47.43       62.78      9.75 o
   0   8  23       33.89       48.70     10.23 o
   1   8  23       23.14       30.20      9.00 o
   2   8  23      765.70      800.31     34.94 o
   3   8  23       44.30       63.05     20.93 o
   4   8  23      106.78      131.61     18.59 o
   5   8  23      159.37      131.97     17.93 o
   6   8  23       80.58       62.77     15.04 o
   7   8  23       35.34       14.99     13.20 o
   8   8  23       50.22       21.21     21.21 o
   9   8  23      256.40      236.82     34.60 o
  10   8  23       15.35       11.35     21.02 o
  11   8  23       44.42       51.34     24.93 o
 -11   9  23       69.08      114.26     31.44 o
 -10   9  23       31.66       20.97     14.82 o
  -9   9  23      127.27      123.03     16.46 o
  -8   9  23       58.84       45.58     13.19 o
  -7   9  23       79.40       88.46     14.71 o
  -6   9  23      212.38      202.57     18.79 o
  -5   9  23        9.37       24.26     11.33 o
  -4   9  23       18.11        9.45     10.86 o
  -3   9  23       87.92      128.53     14.80 o
  -2   9  23      317.89      393.18     21.51 o
  -1   9  23       99.63      116.72     13.70 o
   0   9  23        2.40       16.93     10.08 o
   1   9  23        2.45        4.11     15.88 o
   2   9  23       45.44       44.94     16.47 o
   3   9  23        0.52       19.31     20.00 o
   4   9  23        0.75       -2.72     13.37 o
   5   9  23        1.55        7.40     13.84 o
   6   9  23      225.34      168.01     23.44 o
   7   9  23       52.82       37.63     14.87 o
   8   9  23       50.03       67.16     25.11 o
   9   9  23        7.13       12.84     22.88 o
  -9  10  23      299.46      363.39     27.29 o
  -8  10  23        8.92        9.64     12.04 o
  -7  10  23      248.04      223.09     20.51 o
  -6  10  23      257.82      262.03     21.89 o
  -5  10  23      171.40      198.57     20.34 o
  -4  10  23       94.87      114.23     17.32 o
  -3  10  23      100.05       94.69     19.57 o
  -2  10  23        6.18       36.26     14.51 o
  -1  10  23       17.87       26.90     13.19 o
   0  10  23      167.17      162.55     21.63 o
   1  10  23       70.97       74.39     15.23 o
   2  10  23       26.08       28.04     16.73 o
   3  10  23        2.64       -5.15     14.01 o
   4  10  23       64.24       87.43     19.64 o
   5  10  23        3.53       15.42     15.05 o
   6  10  23        8.84        6.36     14.48 o
   7  10  23        1.10       40.67     16.54 o
  -6  11  23      130.14      109.03     21.18 o
  -5  11  23       67.99       91.07     20.88 o
  -4  11  23        4.71      -11.35     23.07 o
  -3  11  23      236.04      122.04     32.37 o
  -2  11  23        9.80       14.66     18.82 o
  -1  11  23       51.45       66.74     16.60 o
   0  11  23       11.94        9.60     16.73 o
   1  11  23      333.82      311.29     30.05 o
   2  11  23       22.00       28.04     18.46 o
   3  11  23      145.89      209.24     26.96 o
   4  11  23        0.37       28.18     28.46 o
 -17   0  24       81.62       38.70     23.60 o
 -16   0  24      339.68      375.29     52.93 o
 -15   0  24      171.45      148.54     43.44 o
 -14   0  24     1511.52     1696.05     67.15 o
 -13   0  24       16.69        3.63     30.23 o
 -12   0  24     1839.14     1925.32     72.65 o
 -11   0  24      163.74      163.74     23.10 o
 -10   0  24      989.43      827.82     39.59 o
  -9   0  24      705.91      515.86     31.37 o
  -8   0  24     4004.31     3623.52     63.63 o
  -7   0  24      235.54      210.96     12.91 o
  -6   0  24     1984.15     2092.23     41.35 o
  -5   0  24        0.11        6.59     11.21 o
  -4   0  24     3980.36     3757.71     62.10 o
  -3   0  24      219.21      146.51      9.80 o
  -2   0  24     2880.45     2730.54     48.47 o
  -1   0  24      639.16      593.31     13.24 o
   0   0  24     4559.54     4245.30     50.63 o
   1   0  24      685.62      775.97     15.12 o
   2   0  24     3313.74     3641.64     54.13 o
   3   0  24        1.91        8.83      3.43 o
   4   0  24      835.87      677.07     17.94 o
   5   0  24      148.67      178.92     10.84 o
   6   0  24     1446.45     1639.94     32.48 o
   7   0  24      563.95      398.93     16.00 o
   8   0  24     1017.01      781.57     25.86 o
   9   0  24       75.08       83.24     10.64 o
  10   0  24      611.41      584.56     38.33 o
  11   0  24        7.75       30.72     16.18 o
  12   0  24        0.78       -4.24     15.75 o
  13   0  24       24.35       32.80     19.79 o
  14   0  24       45.99       64.86     23.80 o
  15   0  24        4.06        4.84     19.76 o
 -17   1  24      590.35      671.90     35.13 o
 -16   1  24        2.87       21.82     14.59 o
 -15   1  24      243.88      254.01     23.03 o
 -14   1  24       12.53       18.97     12.49 o
 -13   1  24        1.49       -5.63     10.69 o
 -12   1  24      268.04      252.30     20.84 o
 -11   1  24      170.19      194.89     13.20 o
 -10   1  24       73.78       95.65      9.90 o
  -9   1  24      338.46      374.40     17.05 o
  -8   1  24      129.68      131.29     10.05 o
  -7   1  24        0.20       13.27      6.05 o
  -6   1  24     1380.40     1374.92     22.11 o
  -5   1  24     1861.05     1780.88     25.84 o
  -4   1  24     1840.78     1829.68     23.11 o
  -3   1  24       34.21       34.88      3.92 o
  -2   1  24      220.63      318.64      7.11 o
  -1   1  24        1.75       19.83     15.63 o
   0   1  24      201.49      155.96      5.30 o
   1   1  24       84.15      130.06      7.62 o
   2   1  24     1750.27     1984.35     21.49 o
   3   1  24      187.73      188.01      6.20 o
   4   1  24        1.38        1.61      3.31 o
   5   1  24      252.81      242.09      9.94 o
   6   1  24       24.82       26.96      5.04 o
   7   1  24      195.89      158.36      8.15 o
   8   1  24        1.45        7.24      6.20 o
   9   1  24       21.83       26.44      8.50 o
  10   1  24       87.79       99.65     10.42 o
  11   1  24      109.57      114.26     16.26 o
  12   1  24      568.83      591.31     22.47 o
  13   1  24      332.41      320.18     19.14 o
  14   1  24       69.50       89.31     16.15 o
  15   1  24       12.61       38.22     16.27 o
 -17   2  24       14.74       36.78     14.88 o
 -16   2  24       73.94       99.34     16.58 o
 -15   2  24        2.03       15.59     13.53 o
 -14   2  24        8.98       17.94     15.38 o
 -13   2  24      165.05      148.06     13.45 o
 -12   2  24       15.94       31.38      9.11 o
 -11   2  24     3636.75     3381.36     53.23 o
 -10   2  24      167.80      197.64     12.86 o
  -9   2  24       47.44       51.83      9.98 o
  -8   2  24      610.29      611.60     22.84 o
  -7   2  24     6953.95     6506.81     80.79 o
  -6   2  24      316.53      310.37     13.78 o
  -5   2  24     1182.20     1129.29     18.06 o
  -4   2  24       71.36       80.35      5.27 o
  -3   2  24      650.78      559.70     10.91 o
  -2   2  24      115.04      180.52      6.58 o
  -1   2  24     1108.73      988.76     13.10 o
   0   2  24        3.65        1.72      2.14 o
   1   2  24       66.69       81.01      4.27 o
   2   2  24       80.76      119.00      5.66 o
   3   2  24     6348.66     5977.29     52.41 o
   4   2  24        0.03        5.16      3.38 o
   5   2  24        7.16       12.38      3.71 o
   6   2  24        0.05        4.41      5.59 o
   7   2  24      153.14      141.39     10.08 o
   8   2  24      101.63       88.63      9.22 o
   9   2  24        0.53       12.81      7.28 o
  10   2  24       92.27       63.89     10.74 o
  11   2  24       25.44       35.89      9.99 o
  12   2  24      233.77      220.16     23.88 o
  13   2  24      184.41      229.77     18.25 o
  14   2  24      194.80      179.63     18.80 o
  15   2  24      116.43      125.14     16.13 o
 -17   3  24       26.67       24.39     12.68 o
 -16   3  24        0.70        7.24     10.58 o
 -15   3  24      153.13      141.98     14.05 o
 -14   3  24       48.05       31.18     11.60 o
 -13   3  24      293.53      321.60     14.28 o
 -12   3  24        9.48       25.35      7.39 o
 -11   3  24      415.46      442.65     14.57 o
 -10   3  24        2.24        3.85      6.02 o
  -9   3  24        3.47       16.13      6.94 o
  -8   3  24       24.37       30.81      7.42 o
  -7   3  24      113.50      119.23     11.48 o
  -6   3  24       37.69       37.45      5.74 o
  -5   3  24       59.15       15.89      4.26 o
  -4   3  24       50.55       19.56      3.53 o
  -3   3  24      145.00      117.19      5.80 o
  -2   3  24      646.09      581.75     14.07 o
  -1   3  24     1394.26     1539.70     19.15 o
   0   3  24      396.69      332.39     12.56 o
   1   3  24     1015.65     1154.05     19.04 o
   2   3  24        2.10        9.93      3.67 o
   3   3  24      797.51      737.59     12.75 o
   4   3  24      328.99      324.17      9.40 o
   5   3  24      313.33      360.71     11.10 o
   6   3  24      240.23      201.43      8.92 o
   7   3  24      248.25      262.69     14.25 o
   8   3  24      154.23      129.09     10.57 o
   9   3  24        0.10        8.28      7.79 o
  10   3  24       12.57       21.12      9.09 o
  11   3  24      136.69      120.81     13.42 o
  12   3  24       38.81       58.51     11.95 o
  13   3  24       14.96       12.47     11.20 o
  14   3  24        6.03       33.58     12.43 o
 -16   4  24       35.68       41.21     12.90 o
 -15   4  24        9.98       13.41     10.31 o
 -14   4  24       32.53       22.21      9.75 o
 -13   4  24        2.73       12.25      8.73 o
 -12   4  24      146.55      172.31     12.76 o
 -11   4  24       54.49       27.90      8.32 o
 -10   4  24       13.74       35.71      7.97 o
  -9   4  24      128.33      112.16     10.27 o
  -8   4  24      485.71      438.26     23.52 o
  -7   4  24      266.05      254.18     11.47 o
  -6   4  24      188.85      249.20     12.42 o
  -5   4  24      442.23      406.30     12.34 o
  -4   4  24      865.21      688.36     15.12 o
  -3   4  24     4020.29     3902.58     39.65 o
  -2   4  24      144.92      134.21      6.44 o
  -1   4  24      262.32      225.04     10.17 o
   0   4  24      138.84      158.38      7.56 o
   1   4  24     4234.82     3953.18     72.46 o
   2   4  24      706.48      749.50     13.80 o
   3   4  24     5936.96     5687.22     65.44 o
   4   4  24     1235.68     1012.02     20.31 o
   5   4  24     3182.33     2972.83     39.30 o
   6   4  24        0.09        5.70      5.70 o
   7   4  24      727.39      721.50     20.45 o
   8   4  24      748.08      711.40     22.76 o
   9   4  24      198.79      207.24     15.33 o
  10   4  24        5.73        6.50      9.81 o
  11   4  24        7.28        7.87     10.09 o
  12   4  24      363.03      333.43     20.55 o
  13   4  24       10.51       31.92     14.42 o
  14   4  24      322.33      336.43     22.61 o
 -16   5  24      219.65      250.02     22.56 o
 -15   5  24        1.85       17.33     11.37 o
 -14   5  24      317.03      349.20     20.46 o
 -13   5  24      409.11      464.00     21.15 o
 -12   5  24       30.76       23.87     10.11 o
 -11   5  24      435.47      447.84     19.43 o
 -10   5  24      418.19      400.34     22.86 o
  -9   5  24       94.70      131.41     10.95 o
  -8   5  24     1138.88     1124.45     21.84 o
  -7   5  24      132.17      108.74      9.79 o
  -6   5  24      225.66      246.88     11.73 o
  -5   5  24       67.18       86.05      8.16 o
  -4   5  24     1788.04     1961.30     29.34 o
  -3   5  24        7.22       11.04      4.25 o
  -2   5  24     3071.88     2485.57     34.48 o
  -1   5  24        0.40        7.62      4.89 o
   0   5  24     1267.41     1178.40     21.16 o
   1   5  24      102.90      116.43      8.03 o
   2   5  24     4774.58     4704.64     65.04 o
   3   5  24     3059.69     2864.07     38.33 o
   4   5  24      261.23      287.01     12.43 o
   5   5  24      852.04      901.64     20.94 o
   6   5  24     1843.46     1811.16     33.77 o
[truncated: 307,430 more chars]
